# Supplementary material for: Proteomic analysis of Escherichia coli detergent-resistant membranes (DRM)
Source: PLoS One. 2019 Oct 11;14(10):e0223794. doi: 10.1371/journal.pone.0223794 (PMC6788730; doi:10.1371/journal.pone.0223794)
Supplement: S1 Table — (XLSX) [file pone.0223794.s002.xlsx]

## Sheet: S1 Table
S1 Table. DNA oligonucleotides used in this work.
Name	Sequence (5'-3')a	Use
hflK-HA-Fw	CGCCAACGCGCAGCGTAACGACTACCAGCGTCAGGGGGAATATCCGTATGATGTTCCTG	Forward primer for hflK HA-labeling
pKD-hflK-Rv	GCCAGAAAATATGTGGATGAACGACCATTAACTCCATCATATGAATATCCTCCTTAG	Reverse primer for hflK HA-labeling
ybbK-3xFLAG-Fw	CGAGCTGGTGAAAGACAGCGCCAACAAACGGACTCAGCCAGACTACAAAGACCATGAC	Forward primer for qmcA 3xFLAG-labeling
pKD-ybbK-Rv	GCCAGAAAATATGTGGATGAACGACCATTAACTCCATCATATGAATATCCTCCTTAG	Reverse primer for qmcA 3xFLAG- and mCherry-labeling
yqiK-3XFLAG-Fw	ACCCTTAACCTCAACAACTCCCGTCGAAGAAAAAGCAGAGGACTACAAAGACCATGAC	Forward primer for yqiK 3xFLAG-labeling
pKD-yqiKnovoRv	CCCCCTGCTGACTCCCCGATTGTTGATGAGCGCCAGACCCCACGCATGAATATCCTCCTTAGTTC	Reverse primer for yqiK 3xFLAG-labeling
yidC-3xFLAG-Fw	GGAAAAACGTGGCCTGCATAGCCGCGAGAAGAAAAAATCCGACTACAAAGACCATGAC	Forward primer for yidC 3xFLAG-labeling
pKD-yidC-Rv	GGTCAACTGACCGCCCTTATTTTAGCGAAAACTCACCGAATATGAATATCCTCCTTAG	Reverse primer for yidC 3xFLAG- and mCherry-labeling
pFluor-ybbK-Fw	CGAGCTGGTGAAAGACAGCGCCAACAAACGGACTCAGCCAATGGTGAGCAAGGGCGAG	Forward primer for qmcA mCherry-labeling
yidC-Fluor-Fw	GGAAAAACGTGGCCTGCATAGCCGCGAGAAGAAAAAATCCATGGTGAGCAAGGGCGAG	Forward primer for yidC mCherry-labeling
Glnp-EcoRI-Fw	CGGAATTCAGGAGGAACAACATATGCAGTTTGAC (EcoRI)(NdeI)	Forward primer for glnP amplification and cloning
Glnp-SacI-Rv	CGGAGCTCCAGGATTTTCATCCTTCTTTCC (SacI)	Reverse primer for glnP amplification and cloning
Yfpcf1SacI	CAAGAGCTCATGGTGAGCAAGGGCGAGGAG (SacI)	Forward primer for mCherry amplification and cloning
YfPcr1HindIII	CAAAAGCTTCTTACTTGTACAGCTCGTCCATGC (HindIII)	Reverse primer for mCherry amplification and cloning
Acra-NdeI-Fw	GCCATATGAACAAAAACAGAGGG (NdeI)	Forward primer for acrA amplification and cloning
Acra-SacI-Rv	CGGAGCTCAGACTTGGACTGTTCAGG (SacI)	Reverse primer for acrA amplification and cloning
Aas-NdeI-Fw	GCCATATGCTTTTTAGCTTTTTTCG (NdeI)	Forward primer for aas amplification and cloning
Aas-SacI-Rv	CGGAGCTCCTCATCGTGTTGTTCCGC (SacI)	Reverse primer for aas amplification and cloning
Rbba-NdeI-Fw	GCCATATGACGCATCTGGAAC (NdeI)	Forward primer for rbbA amplification and cloning
Rbba-SacI-Rv	CGGAGCTCTCCCTCCTGTTTTTTCAGCAG (SacI)	Reverse primer for rbbA amplification and cloning
3xFLAG-SacI-Fw	CGGAGCTCGACTACAAAGACCATG (SacI)	Forward primer for 3xFLAG-Kn amplification and cloning
3xFLAG-HindIII-Rv	GAAGCTTGGTCATTTCGAACC (HindIII)	Reverse primer for 3xFLAG-Kn amplification and cloning
a Restriction enzymes sites (underlined) are indicated in parentheses.
