# Supplementary material for: Proteomic analysis of Escherichia coli detergent-resistant membranes (DRM)
Source: PLoS One. 2019 Oct 11;14(10):e0223794. doi: 10.1371/journal.pone.0223794 (PMC6788730; doi:10.1371/journal.pone.0223794)
Supplement: S2 Table — (XLSX) [file pone.0223794.s003.xlsx]

## Sheet: S2 Table
S2 Table. Total spectra counts obtained by LC/MS/MS and protein assignment
Number	Gene a	Protein name	UNIPROT entry name	Subcellular location [CC]	IM, Peptide spectral count	DRM, Peptide spectral count	DRM, Peptide spectral count (rep)	Total count	Max count	IM, Probabilty	IM, Coverage	IM, % of Spectrum ids		DRM, Probability	DRM, Coverage	DRM, % of Spectrum ids		DRM, Probability (rep)	DRM, Coverage (rep)	DRM, % of Spectrum ids (rep)			Max probability	Max coverage
1	ompC	Outer membrane protein C OS=Escherichia coli (strain K12) GN=ompC PE=1 SV=1	OMPC_ECOLI	Cell outer membrane; Multi-pass membrane protein.	403	1292	1240	2935	1292	1	0.785	0.02518		1	0.921	0.09253		1	0.984	0.10035			1	0.984
2	ompF	Outer membrane protein F OS=Escherichia coli (strain K12) GN=ompF PE=1 SV=1	OMPF_ECOLI	Cell outer membrane {ECO:0000269|PubMed:16079137}; Multi-pass membrane protein {ECO:0000269|PubMed:16079137}.	54	752	386	1192	752	1	0.519	0.00313		1	0.87	0.05437		1	0.685	0.03131			1	0.87
3	atpD	ATP synthase subunit beta OS=Escherichia coli (strain K12) GN=atpD PE=1 SV=2	ATPB_ECOLI	Cell inner membrane; Peripheral membrane protein.	623	243	261	1127	623	1	0.867	0.03775		1	0.898	0.01723		1	0.833	0.02119			1	0.898
4	narG	Respiratory nitrate reductase 1 alpha chain OS=Escherichia coli (strain K12) GN=narG PE=1 SV=4	NARG_ECOLI	Cell membrane; Peripheral membrane protein.	313	386	344	1043	386	1	0.585	0.01836		1	0.707	0.02612		1	0.637	0.02616			1	0.707
5	atpA	ATP synthase subunit alpha OS=Escherichia coli (strain K12) GN=atpA PE=1 SV=1	ATPA_ECOLI	Cell inner membrane {ECO:0000255|HAMAP-Rule:MF_01346, ECO:0000269|PubMed:16079137}; Peripheral membrane protein {ECO:0000255|HAMAP-Rule:MF_01346, ECO:0000269|PubMed:16079137}.	360	230	203	793	360	1	0.717	0.02237		1	0.745	0.0159		1	0.704	0.01646			1	0.745
6	yajC	Sec translocon accessory complex subunit YajC OS=Escherichia coli (strain K12) GN=yajC PE=1 SV=1	YAJC_ECOLI	Cell inner membrane {ECO:0000269|PubMed:16079137, ECO:0000269|PubMed:27435098}; Single-pass membrane protein {ECO:0000269|PubMed:16079137}.	207	300	271	778	300	1	0.391	0.01259		1	0.873	0.02138		1	0.873	0.02193			1	0.873
7	ompA	Outer membrane protein A OS=Escherichia coli (strain K12) GN=ompA PE=1 SV=1	OMPA_ECOLI	Cell outer membrane {ECO:0000269|PubMed:16079137, ECO:0000269|PubMed:21778229, ECO:0000269|PubMed:7813480}; Multi-pass membrane protein {ECO:0000269|PubMed:16079137, ECO:0000269|PubMed:21778229, ECO:0000269|PubMed:7813480}.	68	320	278	666	320	1	0.569	0.00414		1	0.763	0.02203		1	0.757	0.02189			1	0.763
8	sdhA	Succinate dehydrogenase flavoprotein subunit OS=Escherichia coli (strain K12) GN=sdhA PE=1 SV=1	SDHA_ECOLI	Cell inner membrane {ECO:0000269|PubMed:12560550, ECO:0000269|PubMed:16079137}; Peripheral membrane protein {ECO:0000269|PubMed:12560550, ECO:0000269|PubMed:16079137}; Cytoplasmic side {ECO:0000269|PubMed:12560550, ECO:0000269|PubMed:16079137}.	385	153	116	654	385	1	0.714	0.02395		1	0.781	0.01085		1	0.641	0.00932			1	0.781
9	aceE	Pyruvate dehydrogenase E1 component OS=Escherichia coli (strain K12) GN=aceE PE=1 SV=2	ODP1_ECOLI		552	50	30	632	552	1	0.694	0.03458		1	0.469	0.00358		1	0.313	0.00224			1	0.694
10	acrA	Multidrug efflux pump subunit AcrA OS=Escherichia coli (strain K12) GN=acrA PE=1 SV=1	ACRA_ECOLI	Cell inner membrane {ECO:0000269|PubMed:15228545, ECO:0000269|PubMed:16079137}; Lipid-anchor {ECO:0000255|PROSITE-ProRule:PRU00303, ECO:0000269|PubMed:15228545, ECO:0000269|PubMed:16079137}. Note=An unlipidated version of this protein (directed to the periplasm by the OmpA signal sequence) functions normally.	132	243	196	571	243	1	0.685	0.00799		1	0.798	0.01755		1	0.814	0.01606			1	0.814
11	ftsH	ATP-dependent zinc metalloprotease FtsH OS=Escherichia coli (strain K12) GN=ftsH PE=1 SV=1	FTSH_ECOLI	Cell inner membrane {ECO:0000255|HAMAP-Rule:MF_01458, ECO:0000269|PubMed:15919996, ECO:0000269|PubMed:8444797, ECO:0000269|PubMed:8947034}; Multi-pass membrane protein {ECO:0000255|HAMAP-Rule:MF_01458, ECO:0000269|PubMed:15919996, ECO:0000269|PubMed:8444797, ECO:0000269|PubMed:8947034}.	232	193	137	562	232	1	0.503	0.01462		1	0.665	0.0137		1	0.435	0.01064			1	0.665
12	pntA	NAD(P) transhydrogenase subunit alpha OS=Escherichia coli (strain K12) GN=pntA PE=1 SV=2	PNTA_ECOLI	Cell inner membrane; Multi-pass membrane protein.	145	244	172	561	244	1	0.48	0.00903		1	0.7	0.01744		1	0.635	0.01419			1	0.7
13	narH	Respiratory nitrate reductase 1 beta chain OS=Escherichia coli (strain K12) GN=narH PE=1 SV=3	NARH_ECOLI	Cell membrane; Peripheral membrane protein.	120	163	193	476	193	1	0.635	0.00685		1	0.836	0.01163		1	0.766	0.01514			1	0.836
14	acrB	Multidrug efflux pump subunit AcrB OS=Escherichia coli (strain K12) GN=acrB PE=1 SV=1	ACRB_ECOLI	Cell inner membrane {ECO:0000269|PubMed:15228545, ECO:0000269|PubMed:16079137}; Multi-pass membrane protein {ECO:0000269|PubMed:15228545, ECO:0000269|PubMed:16079137}.	68	221	161	450	221	1	0.26	0.0043		1	0.483	0.01377		1	0.439	0.01171			1	0.483
15	atpF	ATP synthase subunit b OS=Escherichia coli (strain K12) GN=atpF PE=1 SV=1	ATPF_ECOLI	Cell inner membrane {ECO:0000255|HAMAP-Rule:MF_01398}; Single-pass membrane protein {ECO:0000255|HAMAP-Rule:MF_01398}.	205	121	112	438	205	1	0.679	0.01203		1	0.692	0.00826		1	0.622	0.00887			1	0.692
16	metQ	D-methionine-binding lipoprotein MetQ OS=Escherichia coli (strain K12) GN=metQ PE=1 SV=2	METQ_ECOLI	Cell membrane {ECO:0000305}; Lipid-anchor {ECO:0000305}.	125	144	136	405	144	1	0.819	0.0075		1	0.823	0.00988		1	0.841	0.01081			1	0.841
17	cydA	Cytochrome bd-I ubiquinol oxidase subunit 1 OS=Escherichia coli (strain K12) GN=cydA PE=1 SV=1	CYDA_ECOLI	Cell inner membrane {ECO:0000269|PubMed:15013751, ECO:0000269|PubMed:16079137}; Multi-pass membrane protein {ECO:0000269|PubMed:15013751, ECO:0000269|PubMed:16079137}.	108	141	145	394	145	1	0.45	0.00692		1	0.439	0.01014		1	0.439	0.01177			1	0.45
18	mtlA	PTS system mannitol-specific EIICBA component OS=Escherichia coli (strain K12) GN=mtlA PE=1 SV=1	PTM3C_ECOLI	Cell inner membrane {ECO:0000255|PROSITE-ProRule:PRU00427, ECO:0000269|PubMed:15919996, ECO:0000305|PubMed:6309813}; Multi-pass membrane protein {ECO:0000255|PROSITE-ProRule:PRU00427, ECO:0000269|PubMed:15919996, ECO:0000305|PubMed:368051}.	70	196	126	392	196	1	0.421	0.00439		1	0.672	0.01399		1	0.614	0.01016			1	0.672
19	hybC	Hydrogenase-2 large chain OS=Escherichia coli (strain K12) GN=hybC PE=1 SV=2	MBHM_ECOLI	Cell membrane; Peripheral membrane protein.	107	140	141	388	141	1	0.751	0.0066		1	0.806	0.0098		1	0.705	0.01099			1	0.806
20	damX	Cell division protein DamX OS=Escherichia coli (strain K12) GN=damX PE=1 SV=2	DAMX_ECOLI	Cell inner membrane {ECO:0000305}; Single-pass membrane protein {ECO:0000255|HAMAP-Rule:MF_02021}. Note=Localizes at the septal ring (PubMed:19684127, PubMed:19880599, PubMed:23290046). Recruitment to the septal ring requires FtsZ (PubMed:19880599). {ECO:0000269|PubMed:19684127, ECO:0000269|PubMed:19880599, ECO:0000269|PubMed:23290046}.	65	142	133	340	142	1	0.596	0.00394		1	0.811	0.00963		1	0.755	0.00964			1	0.811
21	cyoA	Cytochrome bo(3) ubiquinol oxidase subunit 2 OS=Escherichia coli (strain K12) GN=cyoA PE=1 SV=1	CYOA_ECOLI	Cell inner membrane {ECO:0000269|PubMed:16079137, ECO:0000269|PubMed:6365921}; Multi-pass membrane protein {ECO:0000269|PubMed:16079137, ECO:0000269|PubMed:6365921}.	36	200	96	332	200	1	0.429	0.0021		1	0.676	0.01388		1	0.673	0.00742			1	0.676
22	hflC	Modulator of FtsH protease HflC OS=Escherichia coli (strain K12) GN=hflC PE=1 SV=1	HFLC_ECOLI	Cell inner membrane {ECO:0000269|PubMed:8947034}; Single-pass type II membrane protein {ECO:0000269|PubMed:8947034}.	80	132	112	324	132	1	0.515	0.0051		1	0.629	0.00958		1	0.608	0.00922			1	0.629
23	mgtA	Magnesium-transporting ATPase, P-type 1 OS=Escherichia coli (strain K12) GN=mgtA PE=1 SV=1	ATMA_ECOLI	Cell inner membrane {ECO:0000269|PubMed:15919996}; Multi-pass membrane protein {ECO:0000269|PubMed:15919996}.	218	47	44	309	218	1	0.408	0.01344		1	0.318	0.00346		1	0.313	0.00348			1	0.408
24	mlaD	Probable phospholipid ABC transporter-binding protein MlaD OS=Escherichia coli (strain K12) GN=mlaD PE=1 SV=1	MLAD_ECOLI	Cell inner membrane {ECO:0000305|PubMed:19383799}; Single-pass type II membrane protein {ECO:0000305|PubMed:19383799}; Periplasmic side {ECO:0000305|PubMed:19383799}.	70	133	104	307	133	1	0.814	0.00408		1	0.951	0.00953		1	0.951	0.00855			1	0.951
25	yidC	Membrane protein insertase YidC OS=Escherichia coli (strain K12) GN=yidC PE=1 SV=2	YIDC_ECOLI	Cell inner membrane {ECO:0000269|PubMed:11821429, ECO:0000269|PubMed:16079137}; Multi-pass membrane protein {ECO:0000269|PubMed:11821429, ECO:0000269|PubMed:16079137}. Note=Predominantly localized at cell poles at all stages of cell growth.	56	137	92	285	137	1	0.387	0.00355		1	0.584	0.0096		1	0.527	0.00742			1	0.584
26	sdhB	Succinate dehydrogenase iron-sulfur subunit OS=Escherichia coli (strain K12) GN=sdhB PE=1 SV=1	SDHB_ECOLI	Cell inner membrane {ECO:0000269|PubMed:16079137}; Peripheral membrane protein {ECO:0000269|PubMed:16079137}.	87	104	77	268	104	1	0.807	0.00525		1	0.899	0.0074		1	0.803	0.00609			1	0.899
27	mscK	Mechanosensitive channel MscK OS=Escherichia coli (strain K12) GN=mscK PE=1 SV=1	MSCK_ECOLI	Cell inner membrane {ECO:0000269|PubMed:11985727, ECO:0000269|PubMed:15919996}; Multi-pass membrane protein {ECO:0000269|PubMed:11985727, ECO:0000269|PubMed:15919996}.	50	116	99	265	116	1	0.31	0.00293		1	0.426	0.00822		1	0.353	0.00754			1	0.426
28	hflK	Modulator of FtsH protease HflK OS=Escherichia coli (strain K12) GN=hflK PE=1 SV=1	HFLK_ECOLI	Cell inner membrane {ECO:0000269|PubMed:8947034}; Single-pass type II membrane protein {ECO:0000269|PubMed:8947034}.	40	108	83	231	108	1	0.389	0.00241		1	0.752	0.00746		1	0.711	0.0063			1	0.752
29	pntB	NAD(P) transhydrogenase subunit beta OS=Escherichia coli (strain K12) GN=pntB PE=1 SV=1	PNTB_ECOLI	Cell inner membrane; Multi-pass membrane protein.	25	115	88	228	115	1	0.262	0.00152		1	0.4	0.00758		1	0.29	0.00634			1	0.4
30	yebT	Uncharacterized protein YebT OS=Escherichia coli (strain K12) GN=yebT PE=3 SV=2	YEBT_ECOLI	Membrane {ECO:0000305}; Single-pass membrane protein {ECO:0000305}.	20	125	76	221	125	1	0.22	0.00113		1	0.699	0.00866		1	0.562	0.00586			1	0.699
31	slyB	Outer membrane lipoprotein SlyB OS=Escherichia coli (strain K12) GN=slyB PE=2 SV=1	SLYB_ECOLI	Cell outer membrane {ECO:0000305}; Lipid-anchor {ECO:0000255|PROSITE-ProRule:PRU00303}.	8	106	96	210	106	1	0.155	0.0004		1	0.742	0.00707		1	0.742	0.00692			1	0.742
32	nagE	PTS system N-acetylglucosamine-specific EIICBA component OS=Escherichia coli (strain K12) GN=nagE PE=1 SV=1	PTW3C_ECOLI	Cell inner membrane {ECO:0000255|PROSITE-ProRule:PRU00426, ECO:0000269|PubMed:15919996}; Multi-pass membrane protein {ECO:0000255|PROSITE-ProRule:PRU00426, ECO:0000269|PubMed:15919996}.	58	88	64	210	88	1	0.367	0.00369		1	0.502	0.00623		1	0.403	0.00504			1	0.502
33	fadE	Acyl-coenzyme A dehydrogenase OS=Escherichia coli (strain K12) GN=fadE PE=2 SV=2	FADE_ECOLI		34	108	61	203	108	1	0.198	0.00209		1	0.584	0.00782		1	0.447	0.00491			1	0.584
34	secD	Protein translocase subunit SecD OS=Escherichia coli (strain K12) GN=secD PE=1 SV=1	SECD_ECOLI	Cell inner membrane {ECO:0000269|PubMed:15919996, ECO:0000269|PubMed:16079137}; Multi-pass membrane protein {ECO:0000269|PubMed:15919996, ECO:0000269|PubMed:16079137}.	63	76	64	203	76	1	0.47	0.00395		1	0.574	0.00534		1	0.537	0.00522			1	0.574
35	ptsG	PTS system glucose-specific EIICB component OS=Escherichia coli (strain K12) GN=ptsG PE=1 SV=1	PTGCB_ECOLI	Cell inner membrane {ECO:0000255|PROSITE-ProRule:PRU00426, ECO:0000305|PubMed:3129430}; Multi-pass membrane protein {ECO:0000255|PROSITE-ProRule:PRU00426}.	46	93	56	195	93	1	0.325	0.00284		1	0.547	0.00675		1	0.461	0.00435			1	0.547
36	aceF	Dihydrolipoyllysine-residue acetyltransferase component of pyruvate dehydrogenase complex OS=Escherichia coli (strain K12) GN=aceF PE=1 SV=3	ODP2_ECOLI		155	15	21	191	155	1	0.56	0.00908		1	0.208	0.00097		1	0.251	0.00152			1	0.56
37	yiaF	Uncharacterized protein YiaF OS=Escherichia coli (strain K12) GN=yiaF PE=4 SV=2	YIAF_ECOLI		27	95	69	191	95	1	0.381	0.00175		1	0.614	0.00682		1	0.593	0.00566			1	0.614
38	mdtF	Multidrug resistance protein MdtF OS=Escherichia coli (strain K12) GN=mdtF PE=1 SV=1	MDTF_ECOLI	Cell inner membrane {ECO:0000269|PubMed:16079137}; Multi-pass membrane protein {ECO:0000269|PubMed:16079137}.	25	84	82	191	84	1	0.097	0.00156		1	0.381	0.00603		1	0.292	0.00635			1	0.381
39	ompT	Protease 7 OS=Escherichia coli (strain K12) GN=ompT PE=1 SV=1	OMPT_ECOLI	Cell outer membrane; Multi-pass membrane protein.	31	83	75	189	83	1	0.498	0.00201		1	0.726	0.00576		1	0.568	0.00581			1	0.726
40	wzzB	Chain length determinant protein OS=Escherichia coli (strain K12) GN=wzzB PE=1 SV=2	WZZB_ECOLI	Cell inner membrane {ECO:0000269|PubMed:15919996, ECO:0000269|PubMed:16079137}; Multi-pass membrane protein {ECO:0000269|PubMed:15919996, ECO:0000269|PubMed:16079137}.	55	69	62	186	69	1	0.699	0.00329		1	0.77	0.00477		1	0.699	0.00478			1	0.77
41	frdA	Fumarate reductase flavoprotein subunit OS=Escherichia coli (strain K12) GN=frdA PE=1 SV=3	FRDA_ECOLI		149	20	15	184	149	1	0.611	0.00879		1	0.329	0.00142		1	0.274	0.00111			1	0.611
42	ftsI	Peptidoglycan D,D-transpeptidase FtsI OS=Escherichia coli (strain K12) GN=ftsI PE=1 SV=1	FTSI_ECOLI	Cell inner membrane {ECO:0000255|HAMAP-Rule:MF_02080, ECO:0000269|PubMed:2677607, ECO:0000269|PubMed:9614966}; Single-pass membrane protein {ECO:0000255|HAMAP-Rule:MF_02080, ECO:0000269|PubMed:2677607, ECO:0000269|PubMed:9614966}; Periplasmic side {ECO:0000269|PubMed:2677607, ECO:0000269|PubMed:9614966}. Note=The bulk of the molecule, except for the N-terminal membrane anchor region, protrudes in…	33	91	59	183	91	1	0.337	0.00198		1	0.595	0.00658		1	0.491	0.0049			1	0.595
43	atpG	ATP synthase gamma chain OS=Escherichia coli (strain K12) GN=atpG PE=1 SV=1	ATPG_ECOLI	Cell inner membrane {ECO:0000269|PubMed:16079137}; Peripheral membrane protein {ECO:0000269|PubMed:16079137}.	93	41	46	180	93	1	0.627	0.0052		1	0.714	0.003		1	0.502	0.00371			1	0.714
44	ppiD	Peptidyl-prolyl cis-trans isomerase D OS=Escherichia coli (strain K12) GN=ppiD PE=1 SV=1	PPID_ECOLI	Cell inner membrane {ECO:0000269|PubMed:16079137}; Single-pass type II membrane protein {ECO:0000269|PubMed:16079137}; Periplasmic side {ECO:0000269|PubMed:16079137}.	89	54	34	177	89	1	0.668	0.00552		1	0.594	0.00376		1	0.409	0.00288			1	0.668
45	lptD	LPS-assembly protein LptD OS=Escherichia coli (strain K12) GN=lptD PE=1 SV=2	LPTD_ECOLI	Cell outer membrane {ECO:0000255|HAMAP-Rule:MF_01411, ECO:0000269|PubMed:12207697, ECO:0000269|PubMed:12724388, ECO:0000269|PubMed:16079137, ECO:0000269|PubMed:20446753}.	14	92	70	176	92	1	0.188	0.00092		1	0.77	0.0066		1	0.589	0.00581			1	0.77
46	hybO	Hydrogenase-2 small chain OS=Escherichia coli (strain K12) GN=hybO PE=1 SV=1	MBHT_ECOLI	Cell membrane; Peripheral membrane protein; Periplasmic side. Periplasm.	44	74	56	174	74	1	0.403	0.00243		1	0.763	0.00498		1	0.664	0.00435			1	0.763
47	tolC	Outer membrane protein TolC OS=Escherichia coli (strain K12) GN=tolC PE=1 SV=3	TOLC_ECOLI	Cell outer membrane {ECO:0000269|PubMed:15228545, ECO:0000269|PubMed:16079137, ECO:0000269|PubMed:21778229, ECO:0000269|PubMed:6337123, ECO:0000269|PubMed:9044294}; Multi-pass membrane protein {ECO:0000269|PubMed:15228545, ECO:0000269|PubMed:16079137, ECO:0000269|PubMed:21778229, ECO:0000269|PubMed:6337123, ECO:0000269|PubMed:9044294}.	10	82	81	173	82	1	0.225	0.00061		1	0.602	0.00545		1	0.602	0.00626			1	0.602
48	msbA	Lipid A export ATP-binding/permease protein MsbA OS=Escherichia coli (strain K12) GN=msbA PE=1 SV=1	MSBA_ECOLI	Cell inner membrane {ECO:0000255|HAMAP-Rule:MF_01703, ECO:0000269|PubMed:12119303, ECO:0000269|PubMed:15919996, ECO:0000269|PubMed:8809774}; Multi-pass membrane protein {ECO:0000255|HAMAP-Rule:MF_01703, ECO:0000269|PubMed:8809774}.	38	73	61	172	73	1	0.242	0.00224		1	0.45	0.00532		1	0.347	0.00484			1	0.45
49	yfhM	Uncharacterized lipoprotein YfhM OS=Escherichia coli (strain K12) GN=yfhM PE=1 SV=1	YFHM_ECOLI	Cell membrane {ECO:0000255|PROSITE-ProRule:PRU00303}; Lipid-anchor {ECO:0000255|PROSITE-ProRule:PRU00303}.	35	60	75	170	75	1	0.219	0.00212		1	0.296	0.0043		1	0.417	0.00608			1	0.417
50	dmsA	Dimethyl sulfoxide reductase DmsA OS=Escherichia coli (strain K12) GN=dmsA PE=1 SV=2	DMSA_ECOLI	Cell membrane {ECO:0000269|PubMed:2170332, ECO:0000269|PubMed:3280546}; Peripheral membrane protein {ECO:0000269|PubMed:2170332, ECO:0000269|PubMed:3280546}; Cytoplasmic side {ECO:0000269|PubMed:2170332, ECO:0000269|PubMed:3280546}.	57	63	50	170	63	1	0.342	0.00349		1	0.37	0.00424		1	0.321	0.00391			1	0.37
51	ompX	Outer membrane protein X OS=Escherichia coli (strain K12) GN=ompX PE=1 SV=1	OMPX_ECOLI	Cell outer membrane; Multi-pass membrane protein.	20	49	100	169	100	1	0.398	0.0013		1	0.725	0.00351		1	0.725	0.00776			1	0.725
52	mdtE	Multidrug resistance protein MdtE OS=Escherichia coli (strain K12) GN=mdtE PE=1 SV=1	MDTE_ECOLI	Cell inner membrane {ECO:0000305}; Lipid-anchor {ECO:0000255|PROSITE-ProRule:PRU00303}.	41	56	72	169	72	1	0.483	0.00244		1	0.764	0.00408		1	0.748	0.00591			1	0.764
53	fdoG	Formate dehydrogenase-O major subunit OS=Escherichia coli (strain K12) GN=fdoG PE=1 SV=5	FDOG_ECOLI	Periplasm {ECO:0000305}.	168			168	168	1	0.553	0.01007											1	0.553
54	mrcB	Penicillin-binding protein 1B OS=Escherichia coli (strain K12) GN=mrcB PE=1 SV=2	PBPB_ECOLI	Cell inner membrane; Single-pass type II membrane protein.	32	75	60	167	75	1	0.244	0.00204		1	0.451	0.00538		1	0.389	0.00491			1	0.451
55	yhiI	Uncharacterized protein YhiI OS=Escherichia coli (strain K12) GN=yhiI PE=3 SV=1	YHII_ECOLI		62	45	59	166	62	1	0.569	0.00352		1	0.623	0.00296		1	0.625	0.00427			1	0.625
56	atpH	ATP synthase subunit delta OS=Escherichia coli (strain K12) GN=atpH PE=1 SV=1	ATPD_ECOLI	Cell inner membrane {ECO:0000255|HAMAP-Rule:MF_01416, ECO:0000269|PubMed:16079137}; Peripheral membrane protein {ECO:0000255|HAMAP-Rule:MF_01416, ECO:0000269|PubMed:16079137}.	127	19	19	165	127	1	0.373	0.00811		1	0.576	0.0013		1	0.299	0.00153			1	0.576
57	nuoC	NADH-quinone oxidoreductase subunit C/D OS=Escherichia coli (strain K12) GN=nuoC PE=1 SV=3	NUOCD_ECOLI	Cytoplasm {ECO:0000269|PubMed:16079137}. Cell inner membrane {ECO:0000255|HAMAP-Rule:MF_01359, ECO:0000269|PubMed:16079137}; Peripheral membrane protein {ECO:0000255|HAMAP-Rule:MF_01359, ECO:0000269|PubMed:16079137}.	121	18	22	161	121	1	0.594	0.00765		1	0.257	0.00133		1	0.32	0.00176			1	0.594
58	corA	Magnesium transport protein CorA OS=Escherichia coli (strain K12) GN=corA PE=1 SV=1	CORA_ECOLI	Cell inner membrane {ECO:0000305|PubMed:780341}; Multi-pass membrane protein {ECO:0000250|UniProtKB:Q9WZ31}.	37	73	49	159	73	1	0.519	0.00239		1	0.747	0.00528		1	0.687	0.004			1	0.747
59	ompW	Outer membrane protein W OS=Escherichia coli (strain K12) GN=ompW PE=1 SV=1	OMPW_ECOLI	Cell outer membrane.	27	61	69	157	69	1	0.519	0.00171		1	0.486	0.00441		1	0.486	0.00557			1	0.519
60	yhcB	Inner membrane protein YhcB OS=Escherichia coli (strain K12) GN=yhcB PE=1 SV=2	YHCB_ECOLI	Cell inner membrane {ECO:0000269|PubMed:16079137, ECO:0000269|PubMed:21210718}; Single-pass membrane protein {ECO:0000269|PubMed:16079137, ECO:0000269|PubMed:21210718}.	35	57	59	151	59	1	0.576	0.00222		1	0.689	0.00403		1	0.689	0.00485			1	0.689
61	ygiM	Uncharacterized protein YgiM OS=Escherichia coli (strain K12) GN=ygiM PE=3 SV=1	YGIM_ECOLI	Membrane {ECO:0000305}; Single-pass membrane protein {ECO:0000305}.	57	47	47	151	57	1	0.587	0.0034		1	0.612	0.00339		1	0.626	0.00367			1	0.626
62	mscM	Miniconductance mechanosensitive channel MscM OS=Escherichia coli (strain K12) GN=mscM PE=1 SV=3	MSCM_ECOLI	Cell inner membrane {ECO:0000269|PubMed:22874652}; Multi-pass membrane protein {ECO:0000269|PubMed:22874652}.	45	48	55	148	55	1	0.296	0.00277		1	0.323	0.00355		1	0.336	0.00434			1	0.336
63	hybA	Hydrogenase-2 operon protein HybA OS=Escherichia coli (strain K12) GN=hybA PE=3 SV=1	HYBA_ECOLI	Periplasm.	42	59	46	147	59	1	0.561	0.00257		1	0.701	0.00427		1	0.561	0.00356			1	0.701
64	eptC	Phosphoethanolamine transferase EptC OS=Escherichia coli (strain K12) GN=eptC PE=1 SV=1	EPTC_ECOLI	Cell inner membrane {ECO:0000269|PubMed:16079137}; Multi-pass membrane protein {ECO:0000269|PubMed:16079137}.	25	57	59	141	59	1	0.36	0.0015		1	0.458	0.00419		1	0.435	0.0047			1	0.458
65	nuoG	NADH-quinone oxidoreductase subunit G OS=Escherichia coli (strain K12) GN=nuoG PE=1 SV=4	NUOG_ECOLI	Cytoplasm {ECO:0000269|PubMed:16079137}. Cell inner membrane {ECO:0000269|PubMed:16079137}; Peripheral membrane protein {ECO:0000269|PubMed:16079137}.	123	12	4	139	123	1	0.447	0.00762		1	0.118	0.00087		0.999	0.069	0.00026			1	0.447
66	yejM	Inner membrane protein YejM OS=Escherichia coli (strain K12) GN=yejM PE=1 SV=1	YEJM_ECOLI	Cell inner membrane; Multi-pass membrane protein.	24	63	52	139	63	1	0.389	0.00147		1	0.493	0.00457		1	0.464	0.00432			1	0.493
67	lpdA	Dihydrolipoyl dehydrogenase OS=Escherichia coli (strain K12) GN=lpdA PE=1 SV=2	DLDH_ECOLI	Cytoplasm {ECO:0000269|PubMed:16079137}. Cell inner membrane {ECO:0000269|PubMed:16079137}; Peripheral membrane protein {ECO:0000269|PubMed:16079137}.	115	15	6	136	115	1	0.599	0.00715		1	0.274	0.00103		1	0.148	0.0005			1	0.599
68	glpT	Glycerol-3-phosphate transporter OS=Escherichia coli (strain K12) GN=glpT PE=1 SV=1	GLPT_ECOLI	Cell inner membrane; Multi-pass membrane protein.	35	47	50	132	50	1	0.226	0.00224		1	0.292	0.00345		1	0.288	0.0041			1	0.292
69	sucA	2-oxoglutarate dehydrogenase E1 component OS=Escherichia coli (strain K12) GN=sucA PE=1 SV=1	ODO1_ECOLI		129			129	129	1	0.448	0.00784											1	0.448
70	btuB	Vitamin B12 transporter BtuB OS=Escherichia coli (strain K12) GN=btuB PE=1 SV=2	BTUB_ECOLI	Cell outer membrane {ECO:0000269|PubMed:12595710, ECO:0000269|PubMed:12652322, ECO:0000269|PubMed:2687240, ECO:0000269|PubMed:2982793}; Multi-pass membrane protein {ECO:0000269|PubMed:12595710, ECO:0000269|PubMed:12652322, ECO:0000269|PubMed:2687240, ECO:0000269|PubMed:2982793}.	6	65	58	129	65	1	0.156	0.00029		1	0.687	0.00481		1	0.63	0.00474			1	0.687
71	mdoH	Glucans biosynthesis glucosyltransferase H OS=Escherichia coli (strain K12) GN=mdoH PE=1 SV=1	OPGH_ECOLI	Cell inner membrane; Multi-pass membrane protein.	62	36	30	128	62	1	0.344	0.00373		1	0.28	0.00259		1	0.208	0.0023			1	0.344
72	ftsN	Cell division protein FtsN OS=Escherichia coli (strain K12) GN=ftsN PE=1 SV=3	FTSN_ECOLI	Cell inner membrane {ECO:0000269|PubMed:8631709}; Single-pass type II membrane protein {ECO:0000269|PubMed:8631709}. Note=Localizes to the septum (PubMed:9282742, PubMed:19684127, PubMed:24750258). Localizes to the midcell via interaction with the early cell division protein FtsA and via the periplasmic SPOR domain (PubMed:9282742, PubMed:19684127, PubMed:24750258). FtsA-dependent localization pr…	29	47	52	128	52	1	0.502	0.00179		1	0.734	0.0034		1	0.668	0.00394			1	0.734
73	adhE	Aldehyde-alcohol dehydrogenase OS=Escherichia coli (strain K12) GN=adhE PE=1 SV=2	ADHE_ECOLI		123	2		125	123	1	0.568	0.00757		0.9779	0.04	0.00015							1	0.568
74	pqiB	Paraquat-inducible protein B OS=Escherichia coli (strain K12) GN=pqiB PE=1 SV=2	PQIB_ECOLI	Cell membrane {ECO:0000305}; Single-pass membrane protein {ECO:0000305}.	21	56	47	124	56	1	0.273	0.00134		1	0.628	0.00406		1	0.538	0.00394			1	0.628
75	cydD	ATP-binding/permease protein CydD OS=Escherichia coli (strain K12) GN=cydD PE=1 SV=3	CYDD_ECOLI	Cell inner membrane {ECO:0000269|PubMed:15919996}; Multi-pass membrane protein {ECO:0000255|PROSITE-ProRule:PRU00441, ECO:0000269|PubMed:15919996}.	35	47	38	120	47	1	0.298	0.00219		1	0.498	0.00318		1	0.379	0.00296			1	0.498
76	cydC	ATP-binding/permease protein CydC OS=Escherichia coli (strain K12) GN=cydC PE=3 SV=2	CYDC_ECOLI	Cell inner membrane {ECO:0000269|PubMed:15919996}; Multi-pass membrane protein {ECO:0000255|PROSITE-ProRule:PRU00441, ECO:0000269|PubMed:15919996}.	34	43	42	119	43	1	0.279	0.00215		1	0.386	0.00312		1	0.372	0.00344			1	0.386
77	treB	PTS system trehalose-specific EIIBC component OS=Escherichia coli (strain K12) GN=treB PE=1 SV=4	PTTBC_ECOLI	Cell inner membrane {ECO:0000255|PROSITE-ProRule:PRU00426, ECO:0000305|PubMed:2160944}; Multi-pass membrane protein {ECO:0000255|PROSITE-ProRule:PRU00426}.	46	47	24	117	47	1	0.374	0.00289		1	0.503	0.0033		1	0.338	0.00201			1	0.503
78	gcd	Quinoprotein glucose dehydrogenase OS=Escherichia coli (strain K12) GN=gcd PE=1 SV=3 1	DHG_ECOLI	Cell inner membrane {ECO:0000269|PubMed:15919996, ECO:0000269|PubMed:16079137}; Multi-pass membrane protein {ECO:0000269|PubMed:15919996, ECO:0000269|PubMed:16079137}; Periplasmic side {ECO:0000269|PubMed:15919996, ECO:0000269|PubMed:16079137}.	47	36	32	115	47	1	0.377	0.00283		1	0.329	0.00251		1	0.283	0.00264			1	0.377
79	degS	Serine endoprotease DegS OS=Escherichia coli (strain K12) GN=degS PE=1 SV=1	DEGS_ECOLI	Cell inner membrane {ECO:0000305|PubMed:11442831}; Single-pass membrane protein {ECO:0000305|PubMed:11442831}. Note=It is unclear how this protein is anchored to the inner membrane, programs predict a signal sequence, but replacing the N-terminal 26 residues with a known signal sequence gives a protein unable to fully complement a disruption mutant. {ECO:0000269|PubMed:11442831}.	23	47	44	114	47	1	0.451	0.00149		1	0.628	0.00345		1	0.597	0.00369			1	0.628
80	yibN	Uncharacterized protein YibN OS=Escherichia coli (strain K12) GN=yibN PE=1 SV=1	YIBN_ECOLI		23	47	44	114	47	1	0.79	0.0015		1	0.615	0.00346		1	0.615	0.00362			1	0.79
81	hemX	Putative uroporphyrinogen-III C-methyltransferase OS=Escherichia coli (strain K12) GN=hemX PE=1 SV=1	HEMX_ECOLI	Cell inner membrane {ECO:0000269|PubMed:16079137}; Single-pass membrane protein {ECO:0000269|PubMed:16079137}.	63	27	22	112	63	1	0.593	0.00387		1	0.567	0.00195		1	0.344	0.0018			1	0.593
82	cyoB	Cytochrome bo(3) ubiquinol oxidase subunit 1 OS=Escherichia coli (strain K12) GN=cyoB PE=1 SV=1	CYOB_ECOLI	Cell inner membrane {ECO:0000269|PubMed:6365921}; Multi-pass membrane protein {ECO:0000269|PubMed:6365921}.	23	58	31	112	58	1	0.155	0.00144		1	0.154	0.0041		1	0.113	0.00258			1	0.155
83	hemY	Protein HemY OS=Escherichia coli (strain K12) GN=hemY PE=1 SV=1	HEMY_ECOLI	Cell inner membrane; Multi-pass membrane protein.	38	42	29	109	42	1	0.349	0.00247		1	0.485	0.00294		1	0.367	0.00211			1	0.485
84	tolQ	Protein TolQ OS=Escherichia coli (strain K12) GN=tolQ PE=1 SV=1	TOLQ_ECOLI	Cell inner membrane; Multi-pass membrane protein.	29	38	42	109	42	1	0.443	0.00181		1	0.443	0.00261		1	0.43	0.00342			1	0.443
85	zntA	Zinc/cadmium/lead-transporting P-type ATPase OS=Escherichia coli (strain K12) GN=zntA PE=1 SV=1	ZNTA_ECOLI	Cell inner membrane {ECO:0000269|PubMed:10660539, ECO:0000269|PubMed:15919996, ECO:0000269|PubMed:16411752, ECO:0000269|PubMed:16890908}; Multi-pass membrane protein {ECO:0000255}.	55	26	24	105	55	1	0.41	0.00348		1	0.4	0.00187		1	0.331	0.0019			1	0.41
86	pal	Peptidoglycan-associated lipoprotein OS=Escherichia coli (strain K12) GN=pal PE=1 SV=1 1	PAL_ECOLI	Cell outer membrane; Lipid-anchor.	16	46	42	104	46	1	0.405	0.001		1	0.555	0.00326		1	0.474	0.00321			1	0.555
87	mrdA	Peptidoglycan D,D-transpeptidase MrdA OS=Escherichia coli (strain K12) GN=mrdA PE=1 SV=1	MRDA_ECOLI	Cell inner membrane {ECO:0000255|HAMAP-Rule:MF_02081, ECO:0000269|PubMed:1103132, ECO:0000269|PubMed:3009484}; Single-pass membrane protein {ECO:0000255|HAMAP-Rule:MF_02081}. Note=Localizes preferentially in the lateral wall and at mid-cell in comparison with the old cell pole. Localization at mid-cell is dependent on active FtsI. {ECO:0000269|PubMed:12519203}.	17	46	40	103	46	1	0.235	0.00111		1	0.428	0.00335		1	0.4	0.00303			1	0.428
88	fliF	Flagellar M-ring protein OS=Escherichia coli (strain K12) GN=fliF PE=1 SV=3	FLIF_ECOLI	Cell inner membrane {ECO:0000269|PubMed:15919996}; Multi-pass membrane protein {ECO:0000269|PubMed:15919996}. Bacterial flagellum basal body {ECO:0000269|PubMed:15919996}.	37	42	24	103	42	1	0.495	0.00214		1	0.504	0.00274		1	0.31	0.00182			1	0.504
89	ynfF	Probable dimethyl sulfoxide reductase chain YnfF OS=Escherichia coli (strain K12) GN=ynfF PE=1 SV=4	YNFF_ECOLI	Cell membrane {ECO:0000250}; Peripheral membrane protein {ECO:0000250}; Cytoplasmic side {ECO:0000250}.	48	22	32	102	48	1	0.383	0.00287		1	0.309	0.00145		1	0.317	0.00252			1	0.383
90	tsr	Methyl-accepting chemotaxis protein I OS=Escherichia coli (strain K12) GN=tsr PE=1 SV=2 1	MCP1_ECOLI	Cell inner membrane {ECO:0000269|PubMed:15919996, ECO:0000269|PubMed:22380631}; Multi-pass membrane protein {ECO:0000269|PubMed:15919996, ECO:0000269|PubMed:22380631}. Note=Found predominantly at cell poles.	85	13	2	100	85	1	0.53	0.00497		1	0.238	0.00079		0.9855	0.087	0.00018			1	0.53
91	dld	D-lactate dehydrogenase OS=Escherichia coli (strain K12) GN=dld PE=1 SV=3 1	DLD_ECOLI	Cell membrane; Peripheral membrane protein; Cytoplasmic side.	94	2		96	94	1	0.606	0.00563		0.9952	0.119	0.00012							1	0.606
92	proP	Proline/betaine transporter OS=Escherichia coli (strain K12) GN=proP PE=1 SV=1	PROP_ECOLI	Cell inner membrane {ECO:0000269|PubMed:10026245, ECO:0000269|PubMed:15919996}; Multi-pass membrane protein {ECO:0000255}.	24	35	35	94	35	1	0.176	0.0015		1	0.178	0.00237		1	0.178	0.00279			1	0.178
93	ydjN	L-cystine transporter YdjN OS=Escherichia coli (strain K12) GN=ydjN PE=3 SV=1	YDJN_ECOLI	Cell membrane {ECO:0000305}; Multi-pass membrane protein {ECO:0000255}.	32	28	34	94	34	1	0.175	0.00208		1	0.253	0.00194		1	0.365	0.00271			1	0.365
94	tar	Methyl-accepting chemotaxis protein II OS=Escherichia coli (strain K12) GN=tar PE=1 SV=2 1	MCP2_ECOLI	Cell inner membrane {ECO:0000269|PubMed:22380631}; Multi-pass membrane protein {ECO:0000269|PubMed:22380631}. Note=Found predominantly at cell poles.	74	15	4	93	74	1	0.485	0.00407		1	0.233	0.00059		1	0.179	0.0003			1	0.485
95	yrfF	Putative membrane protein IgaA homolog OS=Escherichia coli (strain K12) GN=yrfF PE=1 SV=1	IGAA_ECOLI	Cell inner membrane; Multi-pass membrane protein.	9	40	44	93	44	1	0.131	0.00052		1	0.338	0.00272		1	0.312	0.00352			1	0.338
96	sppA	Protease 4 OS=Escherichia coli (strain K12) GN=sppA PE=1 SV=2	SPPA_ECOLI	Cell inner membrane {ECO:0000269|PubMed:18476724, ECO:0000269|PubMed:3522590}; Single-pass membrane protein {ECO:0000269|PubMed:18476724, ECO:0000269|PubMed:3522590}.	43	25	25	93	43	1	0.382	0.00263		1	0.333	0.00176		1	0.309	0.00206			1	0.382
97	tufA	Elongation factor Tu 1 OS=Escherichia coli (strain K12) GN=tufA PE=1 SV=1	EFTU1_ECOLI	Cytoplasm. Cell inner membrane; Peripheral membrane protein. Note=Between 50-80% of the protein is associated with the cell inner membrane. Localization to the membrane has been suggested to follow nutrient stress.	71	12	9	92	71	1	0.624	0.00435		1	0.236	0.00087		1	0.157	0.00073			1	0.624
98	lpp	Major outer membrane prolipoprotein Lpp OS=Escherichia coli (strain K12) GN=lpp PE=1 SV=1 1	LPP_ECOLI	Cell outer membrane {ECO:0000269|PubMed:3013869}; Lipid-anchor {ECO:0000269|PubMed:16079137, ECO:0000269|PubMed:3013869}. Cell outer membrane {ECO:0000269|PubMed:16079137}; Peptidoglycan-anchor {ECO:0000269|PubMed:16079137}. Note=Found in the inner leaflet of the outer membrane. Targeted by the SRP/Sec/YidC pathway. {ECO:0000269|PubMed:16079137}.	12	28	52	92	52	1	0.538	0.00078		1	0.628	0.00197		1	0.628	0.0041			1	0.628
99	wzzE	ECA polysaccharide chain length modulation protein OS=Escherichia coli (strain K12) GN=wzzE PE=1 SV=2	WZZE_ECOLI	Cell inner membrane {ECO:0000255|HAMAP-Rule:MF_02025, ECO:0000305}; Multi-pass membrane protein {ECO:0000255|HAMAP-Rule:MF_02025}.	17	39	36	92	39	1	0.227	0.00101		1	0.658	0.00285		1	0.374	0.00277			1	0.658
100	lnt	Apolipoprotein N-acyltransferase OS=Escherichia coli (strain K12) GN=lnt PE=1 SV=1 1	LNT_ECOLI	Cell inner membrane {ECO:0000269|PubMed:15919996, ECO:0000269|PubMed:2032623}; Multi-pass membrane protein {ECO:0000269|PubMed:15919996, ECO:0000269|PubMed:2032623}.	9	45	37	91	45	1	0.182	0.0006		1	0.367	0.00315		1	0.467	0.00304			1	0.467
101	kgtP	Alpha-ketoglutarate permease OS=Escherichia coli (strain K12) GN=kgtP PE=1 SV=1	KGTP_ECOLI	Cell inner membrane {ECO:0000269|PubMed:15919996}; Multi-pass membrane protein {ECO:0000269|PubMed:15919996}.	9	38	42	89	42	1	0.155	0.00058		1	0.308	0.00254		1	0.22	0.00333			1	0.308
102	rodZ	Cytoskeleton protein RodZ OS=Escherichia coli (strain K12) GN=rodZ PE=1 SV=2	RODZ_ECOLI	Cell inner membrane {ECO:0000269|PubMed:19008860}; Single-pass type II membrane protein {ECO:0000269|PubMed:19008860}. Note=Forms helical filaments along the long axis of the cell.	22	34	29	85	34	1	0.288	0.00143		1	0.392	0.00249		1	0.341	0.00243			1	0.392
103	mdoG	Glucans biosynthesis protein G OS=Escherichia coli (strain K12) GN=mdoG PE=1 SV=1	OPGG_ECOLI	Periplasm.	32	24	29	85	32	1	0.358	0.00188		1	0.292	0.00174		1	0.284	0.00226			1	0.358
104	plsB	Glycerol-3-phosphate acyltransferase OS=Escherichia coli (strain K12) GN=plsB PE=1 SV=2	PLSB_ECOLI	Cell inner membrane {ECO:0000269|PubMed:16294310, ECO:0000269|PubMed:4943977}; Peripheral membrane protein {ECO:0000269|PubMed:16294310, ECO:0000269|PubMed:4943977}; Cytoplasmic side {ECO:0000269|PubMed:16294310, ECO:0000269|PubMed:4943977}.	80	2	1	83	80	1	0.465	0.00493		0.9914	0.114	0.00016		0.9675	0.134	0.00011			1	0.465
105	fliY	L-cystine-binding protein FliY OS=Escherichia coli (strain K12) GN=fliY PE=1 SV=1	FLIY_ECOLI	Periplasm.	20	32	31	83	32	1	0.466	0.00129		1	0.624	0.00216		1	0.635	0.00256			1	0.635
106	ydgA	Protein YdgA OS=Escherichia coli (strain K12) GN=ydgA PE=1 SV=1	YDGA_ECOLI	Cell inner membrane {ECO:0000269|PubMed:16079137}; Peripheral membrane protein {ECO:0000269|PubMed:16079137}; Periplasmic side {ECO:0000269|PubMed:16079137}. Note=Has been isolated in association with the inner membrane, suggesting it may be tethered to the membrane.	57	18	7	82	57	1	0.687	0.00359		1	0.263	0.00128		1	0.114	0.00057			1	0.687
107	waaA	3-deoxy-D-manno-octulosonic acid transferase OS=Escherichia coli (strain K12) GN=waaA PE=1 SV=1	KDTA_ECOLI	Cell inner membrane {ECO:0000305|PubMed:1577828}; Single-pass membrane protein {ECO:0000305|PubMed:1577828}; Cytoplasmic side {ECO:0000305|PubMed:1577828}.	17	31	34	82	34	1	0.391	0.00111		1	0.44	0.00219		1	0.548	0.00277			1	0.548
108	fliC	Flagellin OS=Escherichia coli (strain K12) GN=fliC PE=1 SV=2	FLIC_ECOLI	Secreted. Bacterial flagellum.	29	41	10	80	41	1	0.406	0.00186		1	0.502	0.00299		1	0.247	0.00084			1	0.502
109	tsx	Nucleoside-specific channel-forming protein tsx OS=Escherichia coli (strain K12) GN=tsx PE=1 SV=1 1	TSX_ECOLI	Cell outer membrane; Multi-pass membrane protein.	8	38	34	80	38	1	0.262	0.00052		1	0.514	0.00281		1	0.514	0.00279			1	0.514
110	narK	Nitrate/nitrite transporter NarK OS=Escherichia coli (strain K12) GN=narK PE=1 SV=2	NARK_ECOLI	Cell inner membrane {ECO:0000269|PubMed:15919996}; Multi-pass membrane protein {ECO:0000269|PubMed:15919996}.	11	37	32	80	37	1	0.222	0.00063		1	0.274	0.00262		1	0.33	0.00254			1	0.33
111	ftsQ	Cell division protein FtsQ OS=Escherichia coli (strain K12) GN=ftsQ PE=1 SV=1	FTSQ_ECOLI	Cell inner membrane {ECO:0000255|HAMAP-Rule:MF_00911, ECO:0000269|PubMed:11415986, ECO:0000269|PubMed:11703663, ECO:0000269|PubMed:11948172, ECO:0000269|PubMed:15165235, ECO:0000269|PubMed:17693520, ECO:0000269|PubMed:2007547, ECO:0000269|PubMed:9829918, ECO:0000269|PubMed:9882666}; Single-pass type II membrane protein {ECO:0000255|HAMAP-Rule:MF_00911, ECO:0000269|PubMed:11415986, ECO:0000269|Pub…	17	35	28	80	35	1	0.264	0.00093		1	0.616	0.00243		1	0.467	0.00224			1	0.616
112	dcrB	Protein DcrB OS=Escherichia coli (strain K12) GN=dcrB PE=3 SV=1	DCRB_ECOLI	Periplasm.	23	34	23	80	34	1	0.184	0.00129		1	0.692	0.00252		1	0.611	0.0019			1	0.692
113	secY	Protein translocase subunit SecY OS=Escherichia coli (strain K12) GN=secY PE=1 SV=1	SECY_ECOLI	Cell inner membrane; Multi-pass membrane protein.	19	30	31	80	31	1	0.321	0.00119		1	0.242	0.00201		1	0.458	0.00258			1	0.458
114	secG	Protein-export membrane protein SecG OS=Escherichia coli (strain K12) GN=secG PE=1 SV=1	SECG_ECOLI	Cell inner membrane; Multi-pass membrane protein.	17	31	31	79	31	1	0.3	0.00098		1	0.555	0.00222		1	0.555	0.00248			1	0.555
115	rpsD	30S ribosomal protein S4 OS=Escherichia coli (strain K12) GN=rpsD PE=1 SV=2	RS4_ECOLI		61	7	10	78	61	1	0.539	0.00372		1	0.354	0.00054		1	0.335	0.00075			1	0.539
116	rseP	Regulator of sigma-E protease RseP OS=Escherichia coli (strain K12) GN=rseP PE=1 SV=1	RSEP_ECOLI	Cell inner membrane {ECO:0000269|PubMed:11689431, ECO:0000269|PubMed:11750129, ECO:0000269|PubMed:11867724, ECO:0000269|PubMed:15919996}; Multi-pass membrane protein {ECO:0000269|PubMed:11689431, ECO:0000269|PubMed:11750129, ECO:0000269|PubMed:11867724, ECO:0000269|PubMed:15919996}.	31	28	19	78	31	1	0.32	0.00194		1	0.362	0.00201		1	0.356	0.0016			1	0.362
117	frdB	Fumarate reductase iron-sulfur subunit OS=Escherichia coli (strain K12) GN=frdB PE=1 SV=2	FRDB_ECOLI		63	12	2	77	63	1	0.816	0.00389		1	0.488	0.00088		0.9844	0.102	0.00017			1	0.816
118	sohB	Probable protease SohB OS=Escherichia coli (strain K12) GN=sohB PE=1 SV=1	SOHB_ECOLI	Cell inner membrane; Single-pass membrane protein.	22	33	22	77	33	1	0.444	0.00143		1	0.467	0.00239		1	0.347	0.00183			1	0.467
119	ydiJ	Uncharacterized protein YdiJ OS=Escherichia coli (strain K12) GN=ydiJ PE=4 SV=1	YDIJ_ECOLI		73		3	76	73	1	0.343	0.00455						0.9772	0.07	0.00018			1	0.343
120	wbbK	Putative glycosyltransferase WbbK OS=Escherichia coli (strain K12) GN=wbbK PE=4 SV=1	WBBK_ECOLI	Cell inner membrane {ECO:0000305}; Peripheral membrane protein {ECO:0000305}.	68	4	3	75	68	1	0.605	0.00429		1	0.051	0.0003		1	0.126	0.00026			1	0.605
121	dacA	D-alanyl-D-alanine carboxypeptidase DacA OS=Escherichia coli (strain K12) GN=dacA PE=1 SV=1	DACA_ECOLI	Cell inner membrane; Peripheral membrane protein; Cytoplasmic side. Note=N-terminal lies in the periplasmic space.	67	5	3	75	67	1	0.519	0.00386		1	0.139	0.00043		1	0.092	0.00034			1	0.519
122	yedS	Putative outer membrane protein YedS OS=Escherichia coli (strain K12) GN=yedS PE=5 SV=3	YEDS_ECOLI	Cell outer membrane {ECO:0000250}; Multi-pass membrane protein {ECO:0000250}.	5	13	56	74	56	0.8164	0.091	0.00012		0.9996	0.113	0.00058		0.9998	0.257	0.00316			0.9998	0.257
123	glpC	Anaerobic glycerol-3-phosphate dehydrogenase subunit C OS=Escherichia coli (strain K12) GN=glpC PE=1 SV=1	GLPC_ECOLI	Cell inner membrane; Peripheral membrane protein. Note=Loosely bound to the cytoplasmic membrane often occurring in vesicles associated with fumarate reductase.	53	12	9	74	53	1	0.641	0.00312		1	0.242	0.00089		1	0.187	0.00072			1	0.641
124	yfgM	UPF0070 protein YfgM OS=Escherichia coli (strain K12) GN=yfgM PE=3 SV=1	YFGM_ECOLI	Membrane {ECO:0000305}; Single-pass membrane protein {ECO:0000305}.	62	5	5	72	62	1	0.709	0.00374		1	0.364	0.00037		1	0.354	0.00043			1	0.709
125	cysK	Cysteine synthase A OS=Escherichia coli (strain K12) GN=cysK PE=1 SV=2	CYSK_ECOLI		16	21	35	72	35	1	0.39	0.00104		1	0.557	0.00154		1	0.619	0.00284			1	0.619
126	fliL	Flagellar protein FliL OS=Escherichia coli (strain K12) GN=fliL PE=3 SV=1	FLIL_ECOLI	Cell inner membrane {ECO:0000305}; Single-pass membrane protein {ECO:0000305}.	24	28	20	72	28	1	0.61	0.00145		1	0.552	0.00207		1	0.552	0.00168			1	0.61
127	ydjY	Uncharacterized protein YdjY OS=Escherichia coli (strain K12) GN=ydjY PE=3 SV=2	YDJY_ECOLI		14	30	27	71	30	1	0.32	0.00089		1	0.547	0.00217		1	0.502	0.00222			1	0.547
128	tatA	Sec-independent protein translocase protein TatA OS=Escherichia coli (strain K12) GN=tatA PE=1 SV=1	TATA_ECOLI	Cell inner membrane {ECO:0000255|HAMAP-Rule:MF_00236, ECO:0000269|PubMed:11591389, ECO:0000269|PubMed:15225613, ECO:0000269|PubMed:20169075}; Single-pass membrane protein {ECO:0000255|HAMAP-Rule:MF_00236, ECO:0000269|PubMed:11591389, ECO:0000269|PubMed:15225613, ECO:0000269|PubMed:20169075}; Cytoplasmic side {ECO:0000269|PubMed:11591389, ECO:0000269|PubMed:15225613, ECO:0000269|PubMed:20169075}. …	37	15	18	70	37	1	0.539	0.00231		1	0.494	0.00099		1	0.494	0.00141			1	0.539
129	lptB	Lipopolysaccharide export system ATP-binding protein LptB OS=Escherichia coli (strain K12) GN=lptB PE=1 SV=2	LPTB_ECOLI	Cytoplasm {ECO:0000269|PubMed:16079137}. Cell inner membrane {ECO:0000269|PubMed:16079137}; Peripheral membrane protein {ECO:0000269|PubMed:16079137}; Cytoplasmic side {ECO:0000269|PubMed:16079137}.	21	21	28	70	28	1	0.369	0.00127		1	0.535	0.00153		1	0.515	0.00234			1	0.535
130	yecC	L-cystine transport system ATP-binding protein YecC OS=Escherichia coli (strain K12) GN=yecC PE=3 SV=2	YECC_ECOLI	Cell inner membrane {ECO:0000305}; Peripheral membrane protein {ECO:0000305}.	4	33	32	69	33	1	0.12	0.00026		1	0.572	0.00242		1	0.604	0.00258			1	0.604
131	mreC	Cell shape-determining protein MreC OS=Escherichia coli (strain K12) GN=mreC PE=1 SV=1	MREC_ECOLI	Cell inner membrane {ECO:0000269|PubMed:15612918}; Single-pass membrane protein {ECO:0000269|PubMed:15612918}.	23	24	22	69	24	1	0.422	0.00137		1	0.477	0.00176		1	0.466	0.00173			1	0.477
132	borD	Prophage lipoprotein Bor homolog OS=Escherichia coli (strain K12) GN=borD PE=3 SV=1	BORD_ECOLI	Cell membrane {ECO:0000305}; Lipid-anchor {ECO:0000305}.	4	41	23	68	41	1	0.258	0.00026		1	0.588	0.003		1	0.588	0.00192			1	0.588
133	ynfE	Putative dimethyl sulfoxide reductase chain YnfE OS=Escherichia coli (strain K12) GN=ynfE PE=1 SV=1	YNFE_ECOLI	Cell membrane {ECO:0000250}; Peripheral membrane protein {ECO:0000250}; Cytoplasmic side {ECO:0000250}.	36	17	15	68	36	1	0.27	0.00222		1	0.212	0.00105		1	0.175	0.0011			1	0.27
134	dacC	D-alanyl-D-alanine carboxypeptidase DacC OS=Escherichia coli (strain K12) GN=dacC PE=1 SV=2	DACC_ECOLI	Cell inner membrane {ECO:0000269|PubMed:3330754}; Peripheral membrane protein {ECO:0000269|PubMed:3330754}; Periplasmic side {ECO:0000269|PubMed:3330754}. Note=N-terminus lies in the periplasmic space, targeted there by the C-terminal amphiphilic helix (PMID:3330754).	49	11	7	67	49	1	0.482	0.00298		1	0.45	0.00075		1	0.36	0.00053			1	0.482
135	dadA	D-amino acid dehydrogenase OS=Escherichia coli (strain K12) GN=dadA PE=1 SV=1	DADA_ECOLI	Cell inner membrane {ECO:0000269|PubMed:13292, ECO:0000269|PubMed:15358424}; Peripheral membrane protein {ECO:0000269|PubMed:13292, ECO:0000269|PubMed:15358424}.	64	2		66	64	1	0.475	0.004		0.9779	0.023	0.00015							1	0.475
136	groL	60 kDa chaperonin OS=Escherichia coli (strain K12) GN=groL PE=1 SV=2	CH60_ECOLI	Cytoplasm {ECO:0000255|HAMAP-Rule:MF_00600, ECO:0000269|PubMed:20094032, ECO:0000269|PubMed:22380631}. Note=Uniformly located in the cytoplasm (PubMed:20094032). Exclusively localized in foci, usually near 1 cell pole in mid-to-late exponential phase (PubMed:22380631); polar localization depends on the minCDE operon. Foci form near midcell (Probable). {ECO:0000269|PubMed:20094032, ECO:0000269|Pub…	64	1		65	64	1	0.515	0.00404		0.4089	0.206	0.0001							1	0.515
137	fruA	PTS system fructose-specific EIIB'BC component OS=Escherichia coli (strain K12) GN=fruA PE=1 SV=1	PTFBC_ECOLI	Cell inner membrane {ECO:0000255|PROSITE-ProRule:PRU00427, ECO:0000269|PubMed:15919996, ECO:0000305|PubMed:3076173}; Multi-pass membrane protein {ECO:0000255|PROSITE-ProRule:PRU00427, ECO:0000269|PubMed:15919996, ECO:0000305|PubMed:3076173, ECO:0000305|PubMed:8626640}.	17	32	16	65	32	1	0.226	0.00111		1	0.403	0.0021		1	0.149	0.00122			1	0.403
138	arcB	Aerobic respiration control sensor protein ArcB OS=Escherichia coli (strain K12) GN=arcB PE=1 SV=1	ARCB_ECOLI	Cell inner membrane {ECO:0000269|PubMed:15919996}; Multi-pass membrane protein {ECO:0000269|PubMed:15919996}.	64			64	64	1	0.368	0.00374											1	0.368
139	sdaC	Serine transporter OS=Escherichia coli (strain K12) GN=sdaC PE=1 SV=1	SDAC_ECOLI	Cell inner membrane; Multi-pass membrane protein.	14	30	20	64	30	1	0.124	0.00086		1	0.329	0.0021		1	0.275	0.00146			1	0.329
140	gadC	Probable glutamate/gamma-aminobutyrate antiporter OS=Escherichia coli (strain K12) GN=gadC PE=1 SV=1	GADC_ECOLI	Cell inner membrane; Multi-pass membrane protein.	11	25	28	64	28	1	0.119	0.00049		1	0.182	0.00169		1	0.18	0.00229			1	0.182
141	nlpA	Lipoprotein 28 OS=Escherichia coli (strain K12) GN=nlpA PE=1 SV=1	NLPA_ECOLI	Cell inner membrane; Lipid-anchor.	12	24	26	62	26	1	0.342	0.00075		1	0.562	0.00168		1	0.511	0.00212			1	0.562
142	slp	Outer membrane protein slp OS=Escherichia coli (strain K12) GN=slp PE=1 SV=1 1	SLP_ECOLI	Cell outer membrane {ECO:0000269|PubMed:16079137}; Lipid-anchor {ECO:0000255|PROSITE-ProRule:PRU00303, ECO:0000269|PubMed:16079137}.	9	19	32	60	32	1	0.447	0.00059		1	0.489	0.0014		1	0.537	0.0025			1	0.537
143	dcuA	Anaerobic C4-dicarboxylate transporter DcuA OS=Escherichia coli (strain K12) GN=dcuA PE=1 SV=1	DCUA_ECOLI	Cell inner membrane; Multi-pass membrane protein.	14	16	30	60	30	1	0.079	0.0009		1	0.081	0.00118		1	0.247	0.00248			1	0.247
144	pitA	Low-affinity inorganic phosphate transporter 1 OS=Escherichia coli (strain K12) GN=pitA PE=1 SV=1	PITA_ECOLI	Cell inner membrane; Multi-pass membrane protein.	13	24	23	60	24	1	0.12	0.00084		1	0.214	0.00166		1	0.277	0.00177			1	0.277
145	nuoF	NADH-quinone oxidoreductase subunit F OS=Escherichia coli (strain K12) GN=nuoF PE=1 SV=3	NUOF_ECOLI		54	5		59	54	1	0.517	0.0033		1	0.169	0.0003							1	0.517
146	dnaK	Chaperone protein DnaK OS=Escherichia coli (strain K12) GN=dnaK PE=1 SV=2	DNAK_ECOLI	Cytoplasm {ECO:0000269|PubMed:16079137}. Cell inner membrane {ECO:0000269|PubMed:16079137}; Peripheral membrane protein {ECO:0000269|PubMed:16079137}.	49	4	6	59	49	1	0.426	0.003		1	0.107	0.00029		1	0.103	0.0005			1	0.426
147	clsA	Cardiolipin synthase A OS=Escherichia coli (strain K12) GN=clsA PE=1 SV=1	CLSA_ECOLI	Cell inner membrane {ECO:0000255|HAMAP-Rule:MF_00190, ECO:0000269|PubMed:15919996, ECO:0000269|PubMed:1663113, ECO:0000269|PubMed:19341704}; Multi-pass membrane protein {ECO:0000255|HAMAP-Rule:MF_00190, ECO:0000269|PubMed:15919996, ECO:0000269|PubMed:1663113}.	21	20	18	59	21	1	0.233	0.00125		1	0.28	0.00143		1	0.198	0.00142			1	0.28
148	djlA	Co-chaperone protein DjlA OS=Escherichia coli (strain K12) GN=djlA PE=1 SV=1	DJLA_ECOLI	Cell inner membrane {ECO:0000255|HAMAP-Rule:MF_01153, ECO:0000269|PubMed:11106641, ECO:0000269|PubMed:8809778, ECO:0000269|PubMed:9364917}; Single-pass type III membrane protein {ECO:0000255|HAMAP-Rule:MF_01153, ECO:0000269|PubMed:11106641, ECO:0000269|PubMed:8809778, ECO:0000269|PubMed:9364917}.	12	28	18	58	28	1	0.17	0.00078		1	0.472	0.00193		1	0.277	0.00152			1	0.472
149	bamA	Outer membrane protein assembly factor BamA OS=Escherichia coli (strain K12) GN=bamA PE=1 SV=1	BAMA_ECOLI	Cell outer membrane {ECO:0000255|HAMAP-Rule:MF_01430, ECO:0000269|PubMed:16079137, ECO:0000269|PubMed:23882017, ECO:0000269|PubMed:24619089, ECO:0000269|PubMed:24914988}.	12	27	19	58	27	1	0.188	0.00075		1	0.293	0.00201		1	0.242	0.00161			1	0.293
150	rcsF	Outer membrane lipoprotein RcsF OS=Escherichia coli (strain K12) GN=rcsF PE=1 SV=1	RCSF_ECOLI	Cell outer membrane {ECO:0000255|HAMAP-Rule:MF_00976, ECO:0000269|PubMed:16740933, ECO:0000269|PubMed:23813676}; Lipid-anchor {ECO:0000255|HAMAP-Rule:MF_00976, ECO:0000269|PubMed:16740933, ECO:0000269|PubMed:23813676}; Periplasmic side {ECO:0000255|HAMAP-Rule:MF_00976, ECO:0000269|PubMed:16740933, ECO:0000269|PubMed:23813676}.	15	22	21	58	22	1	0.843	0.00098		1	0.649	0.00159		1	0.664	0.00172			1	0.843
151	lpoA	Penicillin-binding protein activator LpoA OS=Escherichia coli (strain K12) GN=lpoA PE=1 SV=1	LPOA_ECOLI	Cell outer membrane {ECO:0000269|PubMed:21183073, ECO:0000269|PubMed:21183074}; Lipid-anchor {ECO:0000269|PubMed:21183073, ECO:0000269|PubMed:21183074}; Periplasmic side {ECO:0000269|PubMed:21183073, ECO:0000269|PubMed:21183074}. Note=Localizes at the sidewall of elongating cells.	21	19	18	58	21	1	0.208	0.00131		1	0.235	0.00137		1	0.218	0.00143			1	0.235
152	dsbD	Thiol:disulfide interchange protein DsbD OS=Escherichia coli (strain K12) GN=dsbD PE=1 SV=4	DSBD_ECOLI	Cell inner membrane; Multi-pass membrane protein.	8	26	23	57	26	1	0.149	0.00053		1	0.244	0.00186		1	0.32	0.00177			1	0.32
153	rplL	50S ribosomal protein L7/L12 OS=Escherichia coli (strain K12) GN=rplL PE=1 SV=2	RL7_ECOLI		56			56	56	1	0.545	0.00317											1	0.545
154	oppF	Oligopeptide transport ATP-binding protein OppF OS=Escherichia coli (strain K12) GN=oppF PE=3 SV=1	OPPF_ECOLI	Cell inner membrane; Peripheral membrane protein.	56			56	56	1	0.518	0.00352											1	0.518
155	nmpC	Putative outer membrane porin protein NmpC OS=Escherichia coli (strain K12) GN=nmpC PE=5 SV=2	NMPC_ECOLI	Cell outer membrane; Multi-pass membrane protein. Note=When expressed in mutant CS384.	10	26	20	56	26	0.009	0	0		0.0121	0	1e-05		0.0098	0	1e-05			0.0121	0
156	lptC	Lipopolysaccharide export system protein LptC OS=Escherichia coli (strain K12) GN=lptC PE=1 SV=1	LPTC_ECOLI	Cell inner membrane {ECO:0000255|HAMAP-Rule:MF_01915, ECO:0000269|PubMed:18424520, ECO:0000269|PubMed:20720015}; Single-pass membrane protein {ECO:0000255|HAMAP-Rule:MF_01915, ECO:0000269|PubMed:18424520, ECO:0000269|PubMed:20720015}.	10	21	25	56	25	1	0.461	0.00055		1	0.508	0.00155		1	0.545	0.00201			1	0.545
157	ybhG	UPF0194 membrane protein YbhG OS=Escherichia coli (strain K12) GN=ybhG PE=3 SV=1	YBHG_ECOLI	Periplasm {ECO:0000305}.	19	14	23	56	23	1	0.524	0.00126		1	0.455	0.00097		1	0.539	0.00181			1	0.539
158	ftsX	Cell division protein FtsX OS=Escherichia coli (strain K12) GN=ftsX PE=1 SV=1	FTSX_ECOLI	Cell inner membrane {ECO:0000269|PubMed:10048040, ECO:0000269|PubMed:14729705, ECO:0000269|PubMed:3323846}; Multi-pass membrane protein {ECO:0000269|PubMed:10048040, ECO:0000269|PubMed:14729705, ECO:0000269|PubMed:3323846}. Note=Localizes to the septal ring at the later stages of cell growth and remains there until division is complete. This localization is dependent on localization of FtsZ, FtsA…	18	17	21	56	21	1	0.312	0.00112		1	0.293	0.00126		1	0.278	0.00173			1	0.312
159	manX	PTS system mannose-specific EIIAB component OS=Escherichia coli (strain K12) GN=manX PE=1 SV=2	PTNAB_ECOLI	Cytoplasm {ECO:0000269|PubMed:16079137, ECO:0000269|PubMed:2951378, ECO:0000269|PubMed:2999119}. Cell inner membrane {ECO:0000269|PubMed:16079137, ECO:0000269|PubMed:2999119}; Peripheral membrane protein {ECO:0000269|PubMed:16079137, ECO:0000269|PubMed:2999119}.	38	10	7	55	38	1	0.52	0.0024		1	0.337	0.00069		1	0.217	0.0006			1	0.52
160	yfeA	Uncharacterized protein YfeA OS=Escherichia coli (strain K12) GN=yfeA PE=2 SV=2	YFEA_ECOLI		17	23	15	55	23	1	0.171	0.00107		1	0.307	0.00168		1	0.21	0.00126			1	0.307
161	sucB	Dihydrolipoyllysine-residue succinyltransferase component of 2-oxoglutarate dehydrogenase complex OS=Escherichia coli (strain K12) GN=sucB PE=1 SV=2	ODO2_ECOLI		51	1	2	54	51	1	0.39	0.00307		0.82	0.178	8e-05		0.9844	0.054	0.00017			1	0.39
162	narY	Respiratory nitrate reductase 2 beta chain OS=Escherichia coli (strain K12) GN=narY PE=1 SV=2	NARY_ECOLI	Cell membrane; Peripheral membrane protein.	6	24	24	54	24	1	0.23	0.00091		0.4222	0.15	3e-05		0	0	0			1	0.23
163	ppk	Polyphosphate kinase OS=Escherichia coli (strain K12) GN=ppk PE=1 SV=2 1	PPK_ECOLI	Cell membrane {ECO:0000269|PubMed:1331061}; Peripheral membrane protein {ECO:0000269|PubMed:1331061}. Note=Associated with the outer membrane in overproducing cells. {ECO:0000269|PubMed:1331061}.	14	18	22	54	22	1	0.169	0.00085		1	0.275	0.00133		1	0.301	0.00184			1	0.301
164	ivy	Inhibitor of vertebrate lysozyme OS=Escherichia coli (strain K12) GN=ivy PE=1 SV=1 1	IVY_ECOLI	Periplasm.	7	30	16	53	30	1	0.134	0.00046		1	0.618	0.00219		1	0.433	0.00134			1	0.618
165	macA	Macrolide export protein MacA OS=Escherichia coli (strain K12) GN=macA PE=1 SV=2	MACA_ECOLI	Cell inner membrane {ECO:0000269|PubMed:11544226, ECO:0000269|PubMed:17214741}; Single-pass membrane protein {ECO:0000269|PubMed:11544226, ECO:0000269|PubMed:17214741}; Periplasmic side {ECO:0000269|PubMed:11544226, ECO:0000269|PubMed:17214741}.	10	24	19	53	24	1	0.248	0.00054		1	0.415	0.00174		1	0.383	0.00157			1	0.415
166	bamC	Outer membrane protein assembly factor BamC OS=Escherichia coli (strain K12) GN=bamC PE=1 SV=1	BAMC_ECOLI	Cell outer membrane {ECO:0000255|HAMAP-Rule:MF_00924, ECO:0000269|PubMed:16079137}; Lipid-anchor {ECO:0000255|HAMAP-Rule:MF_00924, ECO:0000269|PubMed:16079137}.	8	22	23	53	23	1	0.244	0.00052		1	0.474	0.00157		1	0.439	0.00192			1	0.474
167	ynaI	Low conductance mechanosensitive channel YnaI OS=Escherichia coli (strain K12) GN=ynaI PE=1 SV=1	YNAI_ECOLI	Cell inner membrane {ECO:0000269|PubMed:15919996, ECO:0000269|PubMed:22874652}; Multi-pass membrane protein {ECO:0000269|PubMed:15919996, ECO:0000269|PubMed:22874652}.	11	20	22	53	22	1	0.175	0.00066		1	0.289	0.0014		1	0.402	0.00169			1	0.402
168	ygiB	UPF0441 protein YgiB OS=Escherichia coli (strain K12) GN=ygiB PE=3 SV=2	YGIB_ECOLI		14	21	18	53	21	1	0.274	0.00088		1	0.372	0.00149		1	0.399	0.00151			1	0.399
169	lldD	L-lactate dehydrogenase OS=Escherichia coli (strain K12) GN=lldD PE=1 SV=1	LLDD_ECOLI	Cell inner membrane {ECO:0000255|HAMAP-Rule:MF_01559, ECO:0000269|PubMed:18473}; Peripheral membrane protein {ECO:0000255|HAMAP-Rule:MF_01559, ECO:0000269|PubMed:18473}.	52			52	52	1	0.53	0.0031											1	0.53
170	tnaA	Tryptophanase OS=Escherichia coli (strain K12) GN=tnaA PE=1 SV=1	TNAA_ECOLI	Cytoplasm {ECO:0000305|PubMed:22380631}. Note=Almost exclusively localized in foci near 1 cell pole in mid-to-late exponential phase, fewer cells have foci at stationary phase; polar localization depends on the minCDE operon.	50	2		52	50	1	0.548	0.003		0.9779	0.07	0.00015							1	0.548
171	lepB	Signal peptidase I OS=Escherichia coli (strain K12) GN=lepB PE=1 SV=2	LEP_ECOLI	Cell inner membrane {ECO:0000269|PubMed:21778229}; Multi-pass membrane protein {ECO:0000269|PubMed:21778229}.	34	8	10	52	34	1	0.426	0.00205		1	0.191	0.00057		1	0.244	0.00071			1	0.426
172	qmcA	Protein QmcA OS=Escherichia coli (strain K12) GN=qmcA PE=1 SV=1	QMCA_ECOLI	Cell inner membrane {ECO:0000269|PubMed:16573693}; Single-pass type I membrane protein {ECO:0000269|PubMed:16573693}.	8	23	21	52	23	1	0.279	0.00052		1	0.423	0.00167		1	0.495	0.00168			1	0.495
173	emrA	Multidrug export protein EmrA OS=Escherichia coli (strain K12) GN=emrA PE=1 SV=2	EMRA_ECOLI	Cell inner membrane {ECO:0000269|PubMed:12482849, ECO:0000269|PubMed:1409590}; Single-pass membrane protein {ECO:0000269|PubMed:12482849, ECO:0000269|PubMed:1409590}; Periplasmic side {ECO:0000269|PubMed:12482849, ECO:0000269|PubMed:1409590}.	14	19	18	51	19	1	0.213	0.00079		1	0.323	0.00134		1	0.274	0.00144			1	0.323
174	narX	Nitrate/nitrite sensor protein NarX OS=Escherichia coli (strain K12) GN=narX PE=1 SV=1	NARX_ECOLI	Cell inner membrane {ECO:0000269|PubMed:15919996}; Multi-pass membrane protein {ECO:0000269|PubMed:15919996}.	30	7	13	50	30	1	0.334	0.00182		1	0.161	0.00052		1	0.187	0.00109			1	0.334
175	ybhC	Putative acyl-CoA thioester hydrolase YbhC OS=Escherichia coli (strain K12) GN=ybhC PE=1 SV=2	YBHC_ECOLI	Cell outer membrane {ECO:0000305}; Lipid-anchor {ECO:0000305}.	10	22	18	50	22	1	0.241	0.00065		1	0.452	0.00149		1	0.382	0.00144			1	0.452
176	cydB	Cytochrome bd-I ubiquinol oxidase subunit 2 OS=Escherichia coli (strain K12) GN=cydB PE=1 SV=1	CYDB_ECOLI	Cell inner membrane {ECO:0000269|PubMed:15013751, ECO:0000269|PubMed:16079137}; Multi-pass membrane protein {ECO:0000269|PubMed:15013751, ECO:0000269|PubMed:16079137}. Note=The displayed topology is based on (PubMed:15013751) not the large scale studies (PubMed:15919996). {ECO:0000269|PubMed:15013751, ECO:0000269|PubMed:15919996}.	9	21	20	50	21	1	0.14	0.00057		1	0.179	0.00138		1	0.274	0.00163			1	0.274
177	nupC	Nucleoside permease NupC OS=Escherichia coli (strain K12) GN=nupC PE=1 SV=1	NUPC_ECOLI	Cell inner membrane {ECO:0000269|PubMed:15919996}; Multi-pass membrane protein {ECO:0000255}.	14	17	19	50	19	1	0.19	0.0009		1	0.138	0.00126		1	0.27	0.0016			1	0.27
178	atpC	ATP synthase epsilon chain OS=Escherichia coli (strain K12) GN=atpC PE=1 SV=2	ATPE_ECOLI	Cell inner membrane {ECO:0000269|PubMed:16079137, ECO:0000269|PubMed:21778229}; Peripheral membrane protein {ECO:0000269|PubMed:16079137, ECO:0000269|PubMed:21778229}.	17	16	17	50	17	1	0.669	0.00102		1	0.719	0.00118		1	0.669	0.00142			1	0.719
179	hyaB	Hydrogenase-1 large chain OS=Escherichia coli (strain K12) GN=hyaB PE=1 SV=1	MBHL_ECOLI	Cell membrane; Peripheral membrane protein.	41		8	49	41	1	0.464	0.00257						1	0.151	0.00067			1	0.464
180	srlE	PTS system glucitol/sorbitol-specific EIIB component OS=Escherichia coli (strain K12) GN=srlE PE=1 SV=1	PTHB_ECOLI	Cell inner membrane {ECO:0000305|PubMed:3553176}; Multi-pass membrane protein {ECO:0000255, ECO:0000305|PubMed:3553176}.	4	29	16	49	29	0.9982	0.091	0.00024		1	0.423	0.00197		1	0.317	0.00134			1	0.423
181	ubiB	Probable protein kinase UbiB OS=Escherichia coli (strain K12) GN=ubiB PE=1 SV=1	UBIB_ECOLI	Cell inner membrane {ECO:0000255|HAMAP-Rule:MF_00414, ECO:0000269|PubMed:15919996}; Multi-pass membrane protein {ECO:0000255|HAMAP-Rule:MF_00414, ECO:0000269|PubMed:15919996}.	24	17	8	49	24	1	0.291	0.00145		1	0.218	0.00124		1	0.201	0.00068			1	0.291
182	rcsD	Phosphotransferase RcsD OS=Escherichia coli (strain K12) GN=rcsD PE=1 SV=3	RCSD_ECOLI	Cell inner membrane {ECO:0000305|PubMed:11309126}; Multi-pass membrane protein {ECO:0000305|PubMed:11309126}.	46		2	48	46	1	0.345	0.00279						0.9844	0.026	0.00017			1	0.345
183	atpB	ATP synthase subunit a OS=Escherichia coli (strain K12) GN=atpB PE=1 SV=1	ATP6_ECOLI	Cell inner membrane {ECO:0000255|HAMAP-Rule:MF_01393, ECO:0000269|PubMed:15919996}; Multi-pass membrane protein {ECO:0000255|HAMAP-Rule:MF_01393, ECO:0000269|PubMed:15919996}.	30	8	10	48	30	1	0.096	0.0017		1	0.221	0.00058		1	0.221	0.00084			1	0.221
184	manZ	PTS system mannose-specific EIID component OS=Escherichia coli (strain K12) GN=manZ PE=1 SV=2	PTND_ECOLI	Cell inner membrane {ECO:0000305|PubMed:8774730}; Single-pass membrane protein {ECO:0000305|PubMed:8774730}.	25	12	11	48	25	1	0.399	0.00139		1	0.463	0.00089		1	0.329	0.00086			1	0.463
185	nhaB	Na(+)/H(+) antiporter NhaB OS=Escherichia coli (strain K12) GN=nhaB PE=1 SV=1	NHAB_ECOLI	Cell inner membrane {ECO:0000269|PubMed:15919996}; Multi-pass membrane protein {ECO:0000269|PubMed:15919996}.	11	21	16	48	21	1	0.148	0.00072		1	0.162	0.00148		1	0.158	0.00134			1	0.162
186	ylaC	Inner membrane protein YlaC OS=Escherichia coli (strain K12) GN=ylaC PE=1 SV=2	YLAC_ECOLI	Cell inner membrane; Multi-pass membrane protein.	18	16	14	48	18	1	0.526	0.00114		1	0.526	0.00117		1	0.449	0.00117			1	0.526
187	nuoI	NADH-quinone oxidoreductase subunit I OS=Escherichia coli (strain K12) GN=nuoI PE=1 SV=1	NUOI_ECOLI	Cell inner membrane {ECO:0000305}; Peripheral membrane protein {ECO:0000305}.	33	5	9	47	33	1	0.661	0.00205		1	0.261	0.00037		1	0.328	0.00063			1	0.661
188	mipA	MltA-interacting protein OS=Escherichia coli (strain K12) GN=mipA PE=1 SV=1	MIPA_ECOLI	Cell outer membrane {ECO:0000269|PubMed:16079137}.	1	27	19	47	27	0.9827	0.052	7e-05		1	0.589	0.00192		1	0.44	0.0015			1	0.589
189	lptG	Lipopolysaccharide export system permease protein LptG OS=Escherichia coli (strain K12) GN=lptG PE=1 SV=1	LPTG_ECOLI	Cell inner membrane; Multi-pass membrane protein.	5	25	16	46	25	1	0.178	0.00029		1	0.481	0.00164		1	0.3	0.00134			1	0.481
190	cysA	Sulfate/thiosulfate import ATP-binding protein CysA OS=Escherichia coli (strain K12) GN=cysA PE=3 SV=2	CYSA_ECOLI	Cell inner membrane {ECO:0000255|HAMAP-Rule:MF_01701}; Peripheral membrane protein {ECO:0000255|HAMAP-Rule:MF_01701}.	10	8	27	45	27	1	0.23	0.00063		1	0.184	0.00059		1	0.422	0.00219			1	0.422
191	tolR	Protein TolR OS=Escherichia coli (strain K12) GN=tolR PE=1 SV=1	TOLR_ECOLI	Cell inner membrane; Single-pass type II membrane protein.	8	22	15	45	22	1	0.232	0.00052		1	0.317	0.00156		1	0.296	0.0012			1	0.317
192	yicH	AsmA family protein YicH OS=Escherichia coli (strain K12) GN=yicH PE=3 SV=2	YICH_ECOLI		44			44	44	1	0.387	0.00267											1	0.387
193	ndh	NADH dehydrogenase OS=Escherichia coli (strain K12) GN=ndh PE=1 SV=2 1	DHNA_ECOLI	Cell membrane.	38	5	1	44	38	1	0.544	0.00234		1	0.122	0.00037		0.9928	0.15	0.0001			1	0.544
194	pstS	Phosphate-binding protein PstS OS=Escherichia coli (strain K12) GN=pstS PE=1 SV=1	PSTS_ECOLI	Periplasm.	32	8	4	44	32	1	0.592	0.00191		1	0.217	0.00049		1	0.087	0.00034			1	0.592
195	mscS	Small-conductance mechanosensitive channel OS=Escherichia coli (strain K12) GN=mscS PE=1 SV=1	MSCS_ECOLI	Cell inner membrane {ECO:0000269|PubMed:10202137, ECO:0000269|PubMed:12551944, ECO:0000269|PubMed:16079137, ECO:0000269|PubMed:23012406, ECO:0000269|PubMed:23074248, ECO:0000269|PubMed:2436228, ECO:0000269|PubMed:7595939}; Multi-pass membrane protein {ECO:0000269|PubMed:12446901, ECO:0000269|PubMed:16079137, ECO:0000269|PubMed:23012406, ECO:0000269|PubMed:23339071, ECO:0000269|PubMed:26551077}.	29	9	6	44	29	1	0.416	0.00184		1	0.189	0.00063		1	0.157	0.00046			1	0.416
196	ybaL	Putative cation/proton antiporter YbaL OS=Escherichia coli (strain K12) GN=ybaL PE=1 SV=2	YBAL_ECOLI	Cell inner membrane {ECO:0000269|PubMed:15919996}; Multi-pass membrane protein {ECO:0000305|PubMed:15919996}.	7	18	19	44	19	1	0.127	0.00037		1	0.247	0.00133		1	0.204	0.00147			1	0.247
197	wbbI	Beta-1,6-galactofuranosyltransferase WbbI OS=Escherichia coli (strain K12) GN=wbbI PE=1 SV=1	WBBI_ECOLI	Cytoplasm {ECO:0000305}.	43			43	43	1	0.482	0.00259											1	0.482
198	rbbA	Ribosome-associated ATPase OS=Escherichia coli (strain K12) GN=rbbA PE=1 SV=3	RBBA_ECOLI	Cell inner membrane {ECO:0000269|PubMed:21556145}; Multi-pass membrane protein {ECO:0000255}.	43			43	43	1	0.358	0.0028											1	0.358
199	mdoB	Phosphoglycerol transferase I OS=Escherichia coli (strain K12) GN=mdoB PE=3 SV=2	OPGB_ECOLI	Cell inner membrane {ECO:0000269|PubMed:15919996}; Multi-pass membrane protein {ECO:0000269|PubMed:15919996}.	37	5	1	43	37	1	0.316	0.00233		1	0.06	0.00037		0.709	0.076	0.00012			1	0.316
200	flu	Antigen 43 OS=Escherichia coli (strain K12) GN=flu PE=1 SV=3 1	AG43_ECOLI	Antigen 43: Periplasm {ECO:0000250}.; Antigen 43 alpha chain: Secreted. Cell surface {ECO:0000269|PubMed:22466966}. Note=The cell surface component is about 60 kDa and can be released by mild heat treatment (PubMed:22466966).; Antigen 43 beta chain: Cell outer membrane {ECO:0000305|PubMed:25341963}; Multi-pass membrane protein {ECO:0000305}. Note=May form a beta-barrel.	3	24	16	43	24	0.9993	0.059	0.00018		1	0.229	0.00177		1	0.231	0.00134			1	0.231
201	ybjP	Uncharacterized lipoprotein YbjP OS=Escherichia coli (strain K12) GN=ybjP PE=1 SV=1	YBJP_ECOLI	Cell membrane {ECO:0000305}; Lipid-anchor {ECO:0000305}.	4	17	22	43	22	1	0.246	0.00026		1	0.655	0.00126		1	0.591	0.00172			1	0.655
202	mltG	Endolytic murein transglycosylase OS=Escherichia coli (strain K12) GN=mltG PE=1 SV=2	MLTG_ECOLI	Cell inner membrane {ECO:0000255|HAMAP-Rule:MF_02065, ECO:0000269|PubMed:26507882}; Single-pass membrane protein {ECO:0000255|HAMAP-Rule:MF_02065, ECO:0000269|PubMed:26507882}.	13	21	9	43	21	1	0.256	0.0008		1	0.379	0.00155		1	0.165	0.00078			1	0.379
203	bamB	Outer membrane protein assembly factor BamB OS=Escherichia coli (strain K12) GN=bamB PE=1 SV=1	BAMB_ECOLI	Cell outer membrane {ECO:0000255|HAMAP-Rule:MF_00923, ECO:0000269|PubMed:15851030}; Lipid-anchor {ECO:0000255|HAMAP-Rule:MF_00923, ECO:0000269|PubMed:15851030}.	17	10	15	42	17	1	0.395	0.00103		1	0.298	0.00073		1	0.411	0.0012			1	0.411
204	yjcE	Uncharacterized Na(+)/H(+) exchanger YjcE OS=Escherichia coli (strain K12) GN=yjcE PE=3 SV=1	YJCE_ECOLI	Cell inner membrane {ECO:0000305}; Multi-pass membrane protein {ECO:0000305}.	15	11	16	42	16	1	0.16	0.00097		1	0.102	0.00081		1	0.191	0.00121			1	0.191
205	cheA	Chemotaxis protein CheA OS=Escherichia coli (strain K12) GN=cheA PE=1 SV=3	CHEA_ECOLI	Cytoplasm.	40		1	41	40	1	0.472	0.00238						0.9786	0.116	0.00011			1	0.472
206	psd	Phosphatidylserine decarboxylase proenzyme OS=Escherichia coli (strain K12) GN=psd PE=1 SV=1 1	PSD_ECOLI	Cell membrane {ECO:0000255|HAMAP-Rule:MF_00662, ECO:0000269|PubMed:4598120}; Peripheral membrane protein {ECO:0000255|HAMAP-Rule:MF_00662, ECO:0000269|PubMed:4598120}.	35	4	2	41	35	1	0.689	0.00223		1	0.23	0.0003		0.9844	0.137	0.00016			1	0.689
207	kdpD	Sensor protein KdpD OS=Escherichia coli (strain K12) GN=kdpD PE=1 SV=2	KDPD_ECOLI	Cell inner membrane {ECO:0000269|PubMed:1532388}; Multi-pass membrane protein {ECO:0000269|PubMed:1532388}.	30	7	4	41	30	1	0.219	0.00192		1	0.051	0.00052		1	0.101	0.00035			1	0.219
208	yajG	Uncharacterized lipoprotein YajG OS=Escherichia coli (strain K12) GN=yajG PE=3 SV=1	YAJG_ECOLI	Cell membrane {ECO:0000305}; Lipid-anchor {ECO:0000305}.	4	23	14	41	23	1	0.266	0.00026		1	0.474	0.0017		1	0.51	0.00111			1	0.51
209	fabZ	3-hydroxyacyl-[acyl-carrier-protein] dehydratase FabZ OS=Escherichia coli (strain K12) GN=fabZ PE=1 SV=1	FABZ_ECOLI	Cytoplasm.	18	11	12	41	18	1	0.556	0.00115		1	0.563	0.00076		1	0.556	0.00094			1	0.563
210	sdhC	Succinate dehydrogenase cytochrome b556 subunit OS=Escherichia coli (strain K12) GN=sdhC PE=1 SV=1	DHSC_ECOLI	Cell inner membrane; Multi-pass membrane protein.	17	10	14	41	17	1	0.194	0.00107		1	0.186	0.00074		1	0.194	0.00117			1	0.194
211	putA	Bifunctional protein PutA OS=Escherichia coli (strain K12) GN=putA PE=1 SV=3	PUTA_ECOLI		40			40	40	1	0.222	0.00255											1	0.222
212	elaB	Protein ElaB OS=Escherichia coli (strain K12) GN=elaB PE=1 SV=1	ELAB_ECOLI	Cell inner membrane {ECO:0000305}; Single-pass membrane protein {ECO:0000305}.	22	8	10	40	22	1	0.604	0.00137		1	0.416	0.00058		1	0.703	0.00079			1	0.703
213	mlaA	Probable phospholipid-binding lipoprotein MlaA OS=Escherichia coli (strain K12) GN=mlaA PE=1 SV=1	MLAA_ECOLI	Cell outer membrane {ECO:0000305|PubMed:19383799}; Lipid-anchor {ECO:0000255|PROSITE-ProRule:PRU00303, ECO:0000305|PubMed:19383799}.	5	14	21	40	21	1	0.327	0.00028		1	0.331	0.00104		1	0.47	0.00171			1	0.47
214	yhhM	Uncharacterized protein YhhM OS=Escherichia coli (strain K12) GN=yhhM PE=4 SV=1	YHHM_ECOLI		6	17	17	40	17	1	0.218	0.00034		1	0.571	0.00118		1	0.546	0.00126			1	0.571
215	ampE	Protein AmpE OS=Escherichia coli (strain K12) GN=ampE PE=1 SV=1	AMPE_ECOLI	Cell inner membrane; Multi-pass membrane protein.	9	16	15	40	16	1	0.261	0.00058		1	0.384	0.00104		1	0.261	0.00122			1	0.384
216	mrcA	Penicillin-binding protein 1A OS=Escherichia coli (strain K12) GN=mrcA PE=1 SV=1	PBPA_ECOLI	Cell inner membrane {ECO:0000269|PubMed:7006606}; Single-pass type II membrane protein {ECO:0000255}.	33	3	3	39	33	1	0.359	0.00216		0.999	0.025	0.00018		0.9997	0.108	0.00027			1	0.359
217	zipA	Cell division protein ZipA OS=Escherichia coli (strain K12) GN=zipA PE=1 SV=3	ZIPA_ECOLI	Cell inner membrane {ECO:0000269|PubMed:16079137, ECO:0000269|PubMed:9008158}; Single-pass type I membrane protein {ECO:0000269|PubMed:9008158}. Note=Localizes to the Z ring in an FtsZ-dependent manner (PubMed:9008158, PubMed:9864327, PubMed:10209756). Localization does not depend upon FtsA or FtsI (PubMed:9864327, PubMed:10209756). {ECO:0000269|PubMed:10209756, ECO:0000269|PubMed:9008158, ECO:00…	12	19	8	39	19	1	0.192	0.00074		1	0.384	0.00123		1	0.192	0.00067			1	0.384
218	dedD	Cell division protein DedD OS=Escherichia coli (strain K12) GN=dedD PE=3 SV=2	DEDD_ECOLI	Cell inner membrane {ECO:0000255|HAMAP-Rule:MF_02022, ECO:0000305}; Single-pass membrane protein {ECO:0000255|HAMAP-Rule:MF_02022}. Note=Localizes at the septal ring. {ECO:0000255|HAMAP-Rule:MF_02022, ECO:0000269|PubMed:19684127, ECO:0000269|PubMed:19880599}.	11	11	17	39	17	1	0.25	0.00072		1	0.577	0.00076		1	0.491	0.00134			1	0.577
219	dacB	D-alanyl-D-alanine carboxypeptidase DacB OS=Escherichia coli (strain K12) GN=dacB PE=1 SV=2	DACB_ECOLI	Periplasm {ECO:0000305}.	16	14	9	39	16	1	0.26	0.001		1	0.229	0.00093		1	0.13	0.00065			1	0.26
220	nuoA	NADH-quinone oxidoreductase subunit A OS=Escherichia coli (strain K12) GN=nuoA PE=3 SV=1	NUOA_ECOLI	Cell inner membrane {ECO:0000255|HAMAP-Rule:MF_01394, ECO:0000269|PubMed:15919996}; Multi-pass membrane protein {ECO:0000255|HAMAP-Rule:MF_01394, ECO:0000269|PubMed:15919996}.	11	13	15	39	15	1	0.259	0.00072		1	0.272	0.00095		1	0.558	0.0012			1	0.558
221	malP	Maltodextrin phosphorylase OS=Escherichia coli (strain K12) GN=malP PE=1 SV=7	PHSM_ECOLI		4	6	28	38	28	1	0.03	0.00026		1	0.072	0.00043		1	0.335	0.00221			1	0.335
222	cadC	Transcriptional activator CadC OS=Escherichia coli (strain K12) GN=cadC PE=1 SV=1	CADC_ECOLI	Cell membrane {ECO:0000305}; Single-pass membrane protein {ECO:0000305}.	2	23	13	38	23	0.9897	0.068	0.00014		1	0.496	0.00171		1	0.191	0.00109			1	0.496
223	nuoB	NADH-quinone oxidoreductase subunit B OS=Escherichia coli (strain K12) GN=nuoB PE=1 SV=1	NUOB_ECOLI	Cell inner membrane; Peripheral membrane protein; Cytoplasmic side.	22	7	9	38	22	1	0.286	0.00135		1	0.159	0.00051		1	0.255	0.00076			1	0.286
224	ytjB	Probable inner membrane protein Smp OS=Escherichia coli (strain K12) GN=ytjB PE=2 SV=1	SMP_ECOLI	Cell inner membrane {ECO:0000305|PubMed:2684780}; Single-pass membrane protein {ECO:0000255}.	6	18	14	38	18	1	0.262	0.0004		1	0.463	0.00132		1	0.369	0.00114			1	0.463
225	lgt	Prolipoprotein diacylglyceryl transferase OS=Escherichia coli (strain K12) GN=lgt PE=1 SV=1 1	LGT_ECOLI	Cell inner membrane {ECO:0000269|PubMed:15919996, ECO:0000269|PubMed:22287519}; Multi-pass membrane protein {ECO:0000269|PubMed:22287519}.	11	13	14	38	14	1	0.234	0.00068		1	0.32	0.00096		1	0.268	0.0011			1	0.32
226	murG	UDP-N-acetylglucosamine--N-acetylmuramyl-(pentapeptide) pyrophosphoryl-undecaprenol N-acetylglucosamine transferase OS=Escherichia coli (strain K12) GN=murG PE=1 SV=3	MURG_ECOLI	Cell inner membrane {ECO:0000255|HAMAP-Rule:MF_00033, ECO:0000269|PubMed:8449890}; Peripheral membrane protein {ECO:0000255|HAMAP-Rule:MF_00033, ECO:0000269|PubMed:8449890}.	36		1	37	36	1	0.338	0.00216						0.9668	0.127	0.0001			1	0.338
227	hyaA	Hydrogenase-1 small chain OS=Escherichia coli (strain K12) GN=hyaA PE=1 SV=1	MBHS_ECOLI	Cell inner membrane; Single-pass type I membrane protein; Periplasmic side.	27		10	37	27	1	0.589	0.00174						1	0.43	0.00074			1	0.589
228	rsxG	Electron transport complex subunit RsxG OS=Escherichia coli (strain K12) GN=rsxG PE=1 SV=1	RSXG_ECOLI	Cell inner membrane {ECO:0000255|HAMAP-Rule:MF_00479}.	4	23	10	37	23	1	0.112	0.00026		1	0.524	0.00168		1	0.364	0.00085			1	0.524
229	envC	Murein hydrolase activator EnvC OS=Escherichia coli (strain K12) GN=envC PE=1 SV=2	ENVC_ECOLI	Periplasm {ECO:0000269|PubMed:12113939, ECO:0000269|PubMed:15165230, ECO:0000269|PubMed:19525345}. Note=Localizes at the septal ring.	17	8	12	37	17	1	0.284	0.00107		1	0.131	0.00058		1	0.15	0.001			1	0.284
230	ytfB	Uncharacterized protein YtfB OS=Escherichia coli (strain K12) GN=ytfB PE=3 SV=2	YTFB_ECOLI	Cell inner membrane {ECO:0000305}; Single-pass membrane protein {ECO:0000305}.	15	12	10	37	15	1	0.316	0.00098		1	0.297	0.00089		1	0.297	0.00084			1	0.316
231	degP	Periplasmic serine endoprotease DegP OS=Escherichia coli (strain K12) GN=degP PE=1 SV=1	DEGP_ECOLI	Cell inner membrane {ECO:0000269|PubMed:9083020}; Peripheral membrane protein {ECO:0000269|PubMed:9083020}; Cytoplasmic side {ECO:0000269|PubMed:9083020}.	23	4	9	36	23	1	0.35	0.00137		1	0.091	0.0003		1	0.249	0.00065			1	0.35
232	acrD	Probable aminoglycoside efflux pump OS=Escherichia coli (strain K12) GN=acrD PE=3 SV=3	ACRD_ECOLI	Cell inner membrane {ECO:0000269|PubMed:15919996}; Multi-pass membrane protein {ECO:0000269|PubMed:15919996}.	4	15	17	36	17	0.9996	0.042	0.00021		1	0.123	0.00105		1	0.076	0.00124			1	0.123
233	yffR	Uncharacterized protein YffR OS=Escherichia coli (strain K12) GN=yffR PE=3 SV=1	YFFR_ECOLI		17	10	9	36	17	1	0.354	0.00111		1	0.377	0.0007		1	0.377	0.00067			1	0.377
234	bcsG	Protein BcsG homolog OS=Escherichia coli (strain K12) GN=bcsG PE=4 SV=1	BCSG_ECOLI	Cell membrane {ECO:0000305}; Multi-pass membrane protein {ECO:0000305}.	17	11	8	36	17	1	0.208	0.00102		1	0.231	0.00077		1	0.17	0.00067			1	0.231
235	asmA	Protein AsmA OS=Escherichia coli (strain K12) GN=asmA PE=3 SV=2	ASMA_ECOLI	Periplasm {ECO:0000305}.	33	1		34	33	1	0.412	0.00208		0.9169	0.186	9e-05							1	0.412
236	rne	Ribonuclease E OS=Escherichia coli (strain K12) GN=rne PE=1 SV=6 0	RNE_ECOLI	Cytoplasm {ECO:0000269|PubMed:11134527}. Cell inner membrane {ECO:0000269|PubMed:11134527, ECO:0000269|PubMed:22509045}; Peripheral membrane protein {ECO:0000269|PubMed:11134527, ECO:0000269|PubMed:22509045}; Cytoplasmic side {ECO:0000269|PubMed:11134527, ECO:0000269|PubMed:22509045}. Note=Associated with the cytoplasmic membrane via the N- and C-terminal regions. {ECO:0000269|PubMed:11134527, EC…	33	1		34	33	1	0.216	0.00203		0.4867	0.039	8e-05							1	0.216
237	hflD	High frequency lysogenization protein HflD OS=Escherichia coli (strain K12) GN=hflD PE=1 SV=1	HFLD_ECOLI	Cytoplasm {ECO:0000269|PubMed:11278968}. Cell inner membrane {ECO:0000269|PubMed:11278968}; Peripheral membrane protein {ECO:0000269|PubMed:11278968}; Cytoplasmic side {ECO:0000269|PubMed:11278968}.	17	5	12	34	17	1	0.568	0.00095		1	0.202	0.00036		1	0.286	0.00093			1	0.568
238	lolB	Outer-membrane lipoprotein LolB OS=Escherichia coli (strain K12) GN=lolB PE=1 SV=1	LOLB_ECOLI	Cell outer membrane; Lipid-anchor.	4	14	16	34	16	1	0.179	0.00026		1	0.531	0.00089		1	0.502	0.00134			1	0.531
239	yraP	Uncharacterized protein YraP OS=Escherichia coli (strain K12) GN=yraP PE=3 SV=1	YRAP_ECOLI	Periplasm {ECO:0000305}.	10	15	9	34	15	1	0.314	0.0006		1	0.482	0.00098		1	0.351	0.00076			1	0.482
240	cusS	Sensor kinase CusS OS=Escherichia coli (strain K12) GN=cusS PE=1 SV=1	CUSS_ECOLI	Cell inner membrane; Multi-pass membrane protein.	5	15	14	34	15	1	0.165	0.00032		1	0.252	0.00111		1	0.175	0.001			1	0.252
241	secF	Protein translocase subunit SecF OS=Escherichia coli (strain K12) GN=secF PE=1 SV=1	SECF_ECOLI	Cell inner membrane; Multi-pass membrane protein.	7	15	12	34	15	1	0.192	0.00043		1	0.316	0.00111		1	0.257	0.00082			1	0.316
242	dauA	C4-dicarboxylic acid transporter DauA OS=Escherichia coli (strain K12) GN=dauA PE=1 SV=2	DAUA_ECOLI	Cell inner membrane {ECO:0000269|PubMed:15919996, ECO:0000269|PubMed:23278959}; Multi-pass membrane protein {ECO:0000269|PubMed:15919996, ECO:0000269|PubMed:23278959}.	7	14	13	34	14	1	0.134	0.00045		1	0.148	0.00101		1	0.166	0.00103			1	0.166
243	aas	Bifunctional protein Aas OS=Escherichia coli (strain K12) GN=aas PE=1 SV=2 1	AAS_ECOLI	Cell inner membrane; Multi-pass membrane protein.	33			33	33	1	0.339	0.00212											1	0.339
244	potA	Spermidine/putrescine import ATP-binding protein PotA OS=Escherichia coli (strain K12) GN=potA PE=1 SV=1	POTA_ECOLI	Cell inner membrane {ECO:0000255|HAMAP-Rule:MF_01726, ECO:0000269|PubMed:1939142, ECO:0000269|PubMed:7592703}; Peripheral membrane protein {ECO:0000255|HAMAP-Rule:MF_01726, ECO:0000269|PubMed:1939142, ECO:0000269|PubMed:7592703}.	33			33	33	1	0.421	0.00207											1	0.421
245	ybbP	Uncharacterized ABC transporter permease YbbP OS=Escherichia coli (strain K12) GN=ybbP PE=3 SV=1	YBBP_ECOLI	Cell membrane {ECO:0000305}; Multi-pass membrane protein {ECO:0000305}.	10	14	9	33	14	1	0.124	0.00061		1	0.18	0.00104		1	0.163	0.00077			1	0.18
246	fdnG	Formate dehydrogenase, nitrate-inducible, major subunit OS=Escherichia coli (strain K12) GN=fdnG PE=1 SV=3	FDNG_ECOLI	Periplasm {ECO:0000269|PubMed:11884747}.	29		3	32	29	1	0.26	0.00154						0.7659	0.091	0.00014			1	0.26
247	copA	Copper-exporting P-type ATPase A OS=Escherichia coli (strain K12) GN=copA PE=1 SV=4	COPA_ECOLI	Cell membrane {ECO:0000305}; Multi-pass membrane protein {ECO:0000305}.	27	2	3	32	27	1	0.245	0.00175		0.9914	0.036	0.00016		1	0.032	0.00025			1	0.245
248	ccmA	Cytochrome c biogenesis ATP-binding export protein CcmA OS=Escherichia coli (strain K12) GN=ccmA PE=1 SV=2	CCMA_ECOLI	Cell inner membrane {ECO:0000255|HAMAP-Rule:MF_01707}; Peripheral membrane protein {ECO:0000255|HAMAP-Rule:MF_01707}.	3	19	10	32	19	1	0.179	0.0002		1	0.667	0.0014		1	0.372	0.00082			1	0.667
249	ybjL	Putative transport protein YbjL OS=Escherichia coli (strain K12) GN=ybjL PE=3 SV=1	YBJL_ECOLI	Cell membrane {ECO:0000255|HAMAP-Rule:MF_01015}; Multi-pass membrane protein {ECO:0000255|HAMAP-Rule:MF_01015}.	4	19	9	32	19	1	0.112	0.00024		1	0.296	0.00137		1	0.137	0.00056			1	0.296
250	yidE	Putative transport protein YidE OS=Escherichia coli (strain K12) GN=yidE PE=3 SV=1	YIDE_ECOLI	Cell membrane {ECO:0000255|HAMAP-Rule:MF_01016}; Multi-pass membrane protein {ECO:0000255|HAMAP-Rule:MF_01016}.	7	17	8	32	17	1	0.108	0.00047		1	0.237	0.00102		1	0.13	0.00066			1	0.237
251	ymbA	Uncharacterized lipoprotein YmbA OS=Escherichia coli (strain K12) GN=ymbA PE=3 SV=2	YMBA_ECOLI	Cell membrane {ECO:0000255|PROSITE-ProRule:PRU00303}; Lipid-anchor {ECO:0000255|PROSITE-ProRule:PRU00303}.	8	14	10	32	14	1	0.283	0.00051		1	0.283	0.00104		1	0.283	0.00084			1	0.283
252	pspB	Phage shock protein B OS=Escherichia coli (strain K12) GN=pspB PE=1 SV=1	PSPB_ECOLI	Cell inner membrane; Single-pass membrane protein.	13	6	13	32	13	1	0.514	0.00077		1	0.486	0.00044		1	0.514	0.00091			1	0.514
253	yccS	Inner membrane protein YccS OS=Escherichia coli (strain K12) GN=yccS PE=1 SV=2	YCCS_ECOLI	Cell inner membrane; Multi-pass membrane protein.	13	11	8	32	13	1	0.158	0.00078		1	0.17	0.00073		1	0.169	0.00053			1	0.17
254	aceA	Isocitrate lyase OS=Escherichia coli (strain K12) GN=aceA PE=1 SV=1	ACEA_ECOLI		31			31	31	1	0.482	0.00202											1	0.482
255	pyrD	Dihydroorotate dehydrogenase (quinone) OS=Escherichia coli (strain K12) GN=pyrD PE=1 SV=1	PYRD_ECOLI	Cell membrane; Peripheral membrane protein.	31			31	31	1	0.455	0.00196											1	0.455
256	cstA	Carbon starvation protein A OS=Escherichia coli (strain K12) GN=cstA PE=1 SV=3	CSTA_ECOLI	Cell inner membrane; Multi-pass membrane protein.	3	16	12	31	16	0.9998	0.026	0.00019		1	0.103	0.00115		1	0.157	0.00085			1	0.157
257	frdC	Fumarate reductase subunit C OS=Escherichia coli (strain K12) GN=frdC PE=1 SV=1	FRDC_ECOLI	Cell inner membrane; Multi-pass membrane protein.	6	11	14	31	14	1	0.229	0.00039		1	0.412	0.00076		1	0.519	0.00108			1	0.519
258	ycjF	UPF0283 membrane protein YcjF OS=Escherichia coli (strain K12) GN=ycjF PE=1 SV=1	YCJF_ECOLI	Cell inner membrane; Multi-pass membrane protein.	11	7	13	31	13	1	0.249	0.00072		1	0.258	0.00052		1	0.32	0.00109			1	0.32
259	yjiY	Inner membrane protein YjiY OS=Escherichia coli (strain K12) GN=yjiY PE=1 SV=2	YJIY_ECOLI	Cell inner membrane {ECO:0000269|PubMed:15919996, ECO:0000269|PubMed:22685278}; Multi-pass membrane protein {ECO:0000269|PubMed:15919996, ECO:0000269|PubMed:22685278}.	7	12	12	31	12	1	0.099	0.00046		1	0.138	0.00089		1	0.215	0.00094			1	0.215
260	katG	Catalase-peroxidase OS=Escherichia coli (strain K12) GN=katG PE=1 SV=2	KATG_ECOLI		28		2	30	28	1	0.31	0.00163						0.8514	0.014	0.00016			1	0.31
261	rpsC	30S ribosomal protein S3 OS=Escherichia coli (strain K12) GN=rpsC PE=1 SV=2	RS3_ECOLI		27	2	1	30	27	1	0.446	0.00156		0.9779	0.086	0.00015		0.9487	0.086	8e-05			1	0.446
262	pnp	Polyribonucleotide nucleotidyltransferase OS=Escherichia coli (strain K12) GN=pnp PE=1 SV=3 1	PNP_ECOLI	Cytoplasm {ECO:0000255|HAMAP-Rule:MF_01595, ECO:0000269|PubMed:16079137}. Note=Has also been isolated in association with the inner membrane.	26	2	2	30	26	1	0.346	0.0015		0.3227	0.039	0.00013		0.9956	0.068	0.00015			1	0.346
263	mdh	Malate dehydrogenase OS=Escherichia coli (strain K12) GN=mdh PE=1 SV=1 0	MDH_ECOLI		22		8	30	22	1	0.41	0.00137						0.2651	0.09	0.00015			1	0.41
264	rplE	50S ribosomal protein L5 OS=Escherichia coli (strain K12) GN=rplE PE=1 SV=2	RL5_ECOLI		22	4	4	30	22	1	0.464	0.00128		1	0.151	0.0003		1	0.196	0.0003			1	0.464
265	ftsA	Cell division protein FtsA OS=Escherichia coli (strain K12) GN=ftsA PE=1 SV=1	FTSA_ECOLI	Cell inner membrane {ECO:0000269|PubMed:15752196, ECO:0000269|PubMed:2203741}; Peripheral membrane protein {ECO:0000269|PubMed:15752196, ECO:0000269|PubMed:2203741}; Cytoplasmic side {ECO:0000269|PubMed:15752196, ECO:0000269|PubMed:2203741}. Note=Localizes to the Z ring in an FtsZ-dependent manner (PubMed:8955398, PubMed:8917533, PubMed:9495771). Targeted to the membrane through a conserved C-ter…	22	4	4	30	22	1	0.264	0.0013		1	0.138	0.00031		1	0.381	0.00037			1	0.381
266	lolE	Lipoprotein-releasing system transmembrane protein LolE OS=Escherichia coli (strain K12) GN=lolE PE=1 SV=3	LOLE_ECOLI	Cell inner membrane; Multi-pass membrane protein.	20	6	4	30	20	1	0.258	0.0013		1	0.126	0.00043		1	0.155	0.00034			1	0.258
267	dsbB	Disulfide bond formation protein B OS=Escherichia coli (strain K12) GN=dsbB PE=1 SV=1	DSBB_ECOLI	Cell inner membrane {ECO:0000269|PubMed:7957076, ECO:0000269|PubMed:8430071}; Multi-pass membrane protein {ECO:0000269|PubMed:7957076, ECO:0000269|PubMed:8430071}.	16	4	10	30	16	1	0.29	0.00104		1	0.386	0.0003		1	0.29	0.00084			1	0.386
268	osmE	Osmotically-inducible putative lipoprotein OsmE OS=Escherichia coli (strain K12) GN=osmE PE=2 SV=1	OSME_ECOLI	Cell inner membrane {ECO:0000305}; Lipid-anchor {ECO:0000305}.	5	13	12	30	13	1	0.393	0.00033		1	0.696	0.00096		1	0.518	0.00101			1	0.696
269	yfdI	Uncharacterized protein YfdI OS=Escherichia coli (strain K12) GN=yfdI PE=4 SV=1	YFDI_ECOLI	Cell membrane {ECO:0000305}; Multi-pass membrane protein {ECO:0000305}.	8	12	10	30	12	1	0.065	0.00053		1	0.384	0.00085		1	0.181	0.00085			1	0.384
270	yadG	Uncharacterized ABC transporter ATP-binding protein YadG OS=Escherichia coli (strain K12) GN=yadG PE=3 SV=1	YADG_ECOLI		10	10	10	30	10	1	0.211	0.00065		1	0.198	0.00073		1	0.156	0.0008			1	0.211
271	fusA	Elongation factor G OS=Escherichia coli (strain K12) GN=fusA PE=1 SV=2	EFG_ECOLI	Cytoplasm.	29			29	29	1	0.371	0.0017											1	0.371
272	rpsG	30S ribosomal protein S7 OS=Escherichia coli (strain K12) GN=rpsG PE=1 SV=3	RS7_ECOLI		29			29	29	1	0.57	0.00173											1	0.57
273	oppD	Oligopeptide transport ATP-binding protein OppD OS=Escherichia coli (strain K12) GN=oppD PE=3 SV=2	OPPD_ECOLI	Cell inner membrane; Peripheral membrane protein.	28	1		29	28	1	0.579	0.00156		0.9757	0.107	8e-05							1	0.579
274	rpsB	30S ribosomal protein S2 OS=Escherichia coli (strain K12) GN=rpsB PE=1 SV=2	RS2_ECOLI		27	2		29	27	1	0.494	0.00158		0.6087	0.141	0.00012							1	0.494
275	barA	Signal transduction histidine-protein kinase BarA OS=Escherichia coli (strain K12) GN=barA PE=1 SV=1	BARA_ECOLI	Cell inner membrane {ECO:0000269|PubMed:15919996}; Multi-pass membrane protein {ECO:0000269|PubMed:15919996}.	20	5	4	29	20	1	0.118	0.00124		1	0.096	0.00038		1	0.17	0.00032			1	0.17
276	yedE	UPF0394 inner membrane protein YedE OS=Escherichia coli (strain K12) GN=yedE PE=1 SV=1	YEDE_ECOLI	Cell inner membrane; Multi-pass membrane protein.	5	12	12	29	12	1	0.047	0.00032		1	0.299	0.00086		1	0.152	0.001			1	0.299
277	pgk	Phosphoglycerate kinase OS=Escherichia coli (strain K12) GN=pgk PE=1 SV=2 1	PGK_ECOLI	Cytoplasm.	28			28	28	1	0.424	0.00175											1	0.424
278	uspG	Universal stress protein UP12 OS=Escherichia coli (strain K12) GN=uspG PE=1 SV=2	USPG_ECOLI		26		2	28	26	1	0.662	0.00168						0.9263	0.176	0.0001			1	0.662
279	wbbJ	Putative lipopolysaccharide biosynthesis O-acetyl transferase WbbJ OS=Escherichia coli (strain K12) GN=wbbJ PE=3 SV=2	WBBJ_ECOLI		13	10	5	28	13	1	0.434	0.0008		1	0.418	0.00072		1	0.449	0.00045			1	0.449
280	ompN	Outer membrane protein N OS=Escherichia coli (strain K12) GN=ompN PE=1 SV=1	OMPN_ECOLI	Cell outer membrane; Multi-pass membrane protein.	6	10	12	28	12	0.0095	0	0		0.0089	0	0		0.0121	0	1e-05			0.0121	0
281	kdgT	2-keto-3-deoxygluconate permease OS=Escherichia coli (strain K12) GN=kdgT PE=1 SV=1	KDGT_ECOLI	Cell inner membrane; Multi-pass membrane protein.	7	11	10	28	11	1	0.101	0.00044		1	0.153	0.00068		1	0.193	0.00083			1	0.193
282	ycbZ	Putative Lon protease homolog OS=Escherichia coli (strain K12) GN=ycbZ PE=3 SV=1	LONH_ECOLI		27			27	27	1	0.432	0.00161											1	0.432
283	fdoH	Formate dehydrogenase-O iron-sulfur subunit OS=Escherichia coli (strain K12) GN=fdoH PE=1 SV=1	FDOH_ECOLI	Cell membrane; Single-pass membrane protein.	27			27	27	1	0.407	0.00143											1	0.407
284	cyoC	Cytochrome bo(3) ubiquinol oxidase subunit 3 OS=Escherichia coli (strain K12) GN=cyoC PE=1 SV=1	CYOC_ECOLI	Cell inner membrane; Multi-pass membrane protein.	2	10	15	27	15	0.7706	0.039	0.00011		0.9986	0.039	0.00061		1	0.206	0.00113			1	0.206
285	mdtK	Multidrug resistance protein MdtK OS=Escherichia coli (strain K12) GN=mdtK PE=1 SV=2	MDTK_ECOLI	Cell inner membrane {ECO:0000269|PubMed:15919996}; Multi-pass membrane protein {ECO:0000305|PubMed:15919996}.	8	8	11	27	11	1	0.085	0.00052		1	0.103	0.00058		1	0.103	0.00085			1	0.103
286	dsbE	Thiol:disulfide interchange protein DsbE OS=Escherichia coli (strain K12) GN=dsbE PE=1 SV=1	DSBE_ECOLI	Cell inner membrane; Single-pass membrane protein; Periplasmic side.	8	9	10	27	10	1	0.189	0.00052		1	0.389	0.00067		1	0.346	0.00084			1	0.389
287	gapA	Glyceraldehyde-3-phosphate dehydrogenase A OS=Escherichia coli (strain K12) GN=gapA PE=1 SV=2	G3P1_ECOLI	Cytoplasm {ECO:0000305}.	26			26	26	1	0.52	0.0016											1	0.52
288	dps	DNA protection during starvation protein OS=Escherichia coli (strain K12) GN=dps PE=1 SV=2 1	DPS_ECOLI	Cytoplasm, nucleoid.	24		2	26	24	1	0.539	0.00147						0.9992	0.168	0.00016			1	0.539
289	yagU	Inner membrane protein YagU OS=Escherichia coli (strain K12) GN=yagU PE=1 SV=1	YAGU_ECOLI	Cell inner membrane {ECO:0000269|PubMed:16079137}; Multi-pass membrane protein {ECO:0000269|PubMed:16079137}.	19	1	6	26	19	1	0.275	0.00115		0.9779	0.044	7e-05		1	0.172	0.00045			1	0.275
290	bamD	Outer membrane protein assembly factor BamD OS=Escherichia coli (strain K12) GN=bamD PE=1 SV=1	BAMD_ECOLI	Cell outer membrane {ECO:0000255|HAMAP-Rule:MF_00922, ECO:0000269|PubMed:16079137}; Lipid-anchor {ECO:0000255|HAMAP-Rule:MF_00922, ECO:0000269|PubMed:16079137}.	5	8	13	26	13	1	0.278	0.00034		1	0.318	0.00054		1	0.384	0.00095			1	0.384
291	ftsW	Probable peptidoglycan glycosyltransferase FtsW OS=Escherichia coli (strain K12) GN=ftsW PE=1 SV=1	FTSW_ECOLI	Cell inner membrane {ECO:0000255|HAMAP-Rule:MF_00913, ECO:0000269|PubMed:11807049, ECO:0000269|PubMed:12423747, ECO:0000269|PubMed:9603865}; Multi-pass membrane protein {ECO:0000255|HAMAP-Rule:MF_00913, ECO:0000269|PubMed:11807049, ECO:0000269|PubMed:12423747, ECO:0000269|PubMed:9603865}. Note=Localizes to the division septum. Localization requires FtsZ, FtsA, FtsQ and FtsL, but not FtsI.	6	12	8	26	12	1	0.145	0.00039		1	0.338	0.00083		1	0.085	0.00067			1	0.338
292	glnQ	Glutamine transport ATP-binding protein GlnQ OS=Escherichia coli (strain K12) GN=glnQ PE=1 SV=1	GLNQ_ECOLI	Cell inner membrane {ECO:0000269|PubMed:16079137}; Peripheral membrane protein {ECO:0000269|PubMed:16079137}.	12	9	5	26	12	1	0.258	0.00077		1	0.462	0.00058		1	0.229	0.0003			1	0.462
293	lptF	Lipopolysaccharide export system permease protein LptF OS=Escherichia coli (strain K12) GN=lptF PE=1 SV=1	LPTF_ECOLI	Cell inner membrane; Multi-pass membrane protein.	8	12	6	26	12	1	0.139	0.00052		1	0.432	0.0008		1	0.134	0.00047			1	0.432
294	rbsC	Ribose import permease protein RbsC OS=Escherichia coli (strain K12) GN=rbsC PE=1 SV=1	RBSC_ECOLI	Cell inner membrane {ECO:0000269|PubMed:15919996, ECO:0000269|PubMed:9922273}; Multi-pass membrane protein {ECO:0000305|PubMed:9922273}.	10	6	10	26	10	1	0.162	0.00065		1	0.121	0.00044		1	0.168	0.00077			1	0.168
295	metN	Methionine import ATP-binding protein MetN OS=Escherichia coli (strain K12) GN=metN PE=1 SV=4	METN_ECOLI	Cell inner membrane {ECO:0000255|HAMAP-Rule:MF_01719}; Peripheral membrane protein {ECO:0000255|HAMAP-Rule:MF_01719}.	25			25	25	1	0.574	0.0016											1	0.574
296	yhdP	Uncharacterized protein YhdP OS=Escherichia coli (strain K12) GN=yhdP PE=3 SV=4	YHDP_ECOLI		22		3	25	22	1	0.175	0.00139						0.5303	0.039	0.00014			1	0.175
297	potD	Spermidine/putrescine-binding periplasmic protein OS=Escherichia coli (strain K12) GN=potD PE=1 SV=1	POTD_ECOLI	Periplasm {ECO:0000269|PubMed:1939142}.	16	4	5	25	16	1	0.397	0.00105		1	0.187	0.00026		1	0.112	0.0004			1	0.397
298	feoB	Fe(2+) transporter FeoB OS=Escherichia coli (strain K12) GN=feoB PE=1 SV=1	FEOB_ECOLI	Cell inner membrane {ECO:0000269|PubMed:15919996}; Multi-pass membrane protein.	12	10	3	25	12	1	0.11	0.00078		1	0.132	0.00075		1	0.05	0.00025			1	0.132
299	yqjD	Uncharacterized protein YqjD OS=Escherichia coli (strain K12) GN=yqjD PE=1 SV=1	YQJD_ECOLI	Cell inner membrane {ECO:0000269|PubMed:22380631, ECO:0000269|PubMed:22661687}; Single-pass membrane protein {ECO:0000269|PubMed:22380631, ECO:0000269|PubMed:22661687}. Note=Predominantly localized to 1 cell pole in stationary phase, with a few smaller foci elsewhere in the cell; polar localization depends on the minCDE operon.	21	1	2	24	21	1	0.752	0.00114		0.9779	0.158	7e-05		0.594	0.347	0.00013			1	0.752
300	tolA	Protein TolA OS=Escherichia coli (strain K12) GN=tolA PE=1 SV=1	TOLA_ECOLI	Cell inner membrane; Single-pass type II membrane protein.	19	5		24	19	1	0.287	0.0012		1	0.105	0.00037							1	0.287
301	tatB	Sec-independent protein translocase protein TatB OS=Escherichia coli (strain K12) GN=tatB PE=1 SV=1	TATB_ECOLI	Cell inner membrane {ECO:0000255|HAMAP-Rule:MF_00237, ECO:0000269|PubMed:11591389, ECO:0000269|PubMed:15225613, ECO:0000269|PubMed:20169075}; Single-pass membrane protein {ECO:0000255|HAMAP-Rule:MF_00237, ECO:0000269|PubMed:11591389, ECO:0000269|PubMed:15225613, ECO:0000269|PubMed:20169075}. Note=Localizes at the cell poles.	17	5	2	24	17	1	0.702	0.00107		1	0.31	0.00037		0.9844	0.246	0.00017			1	0.702
302	rsxC	Electron transport complex subunit RsxC OS=Escherichia coli (strain K12) GN=rsxC PE=1 SV=1	RSXC_ECOLI	Cell inner membrane {ECO:0000255|HAMAP-Rule:MF_00461}; Peripheral membrane protein {ECO:0000255|HAMAP-Rule:MF_00461}.	15	6	3	24	15	1	0.305	0.00088		1	0.166	0.00045		1	0.069	0.00027			1	0.305
303	ynfG	Probable anaerobic dimethyl sulfoxide reductase chain YnfG OS=Escherichia coli (strain K12) GN=ynfG PE=3 SV=2	YNFG_ECOLI		11	6	7	24	11	1	0.293	0.00063		1	0.478	0.00039		1	0.302	0.00048			1	0.478
304	kup	Low affinity potassium transport system protein kup OS=Escherichia coli (strain K12) GN=kup PE=3 SV=1 1	KUP_ECOLI	Cell inner membrane {ECO:0000269|PubMed:15919996}; Multi-pass membrane protein {ECO:0000269|PubMed:15919996}.	5	10	9	24	10	1	0.05	0.00032		1	0.113	0.00074		1	0.066	0.00071			1	0.113
305	fetB	Probable iron export permease protein FetB OS=Escherichia coli (strain K12) GN=fetB PE=1 SV=2	FETB_ECOLI	Cell inner membrane {ECO:0000269|PubMed:24038693}; Multi-pass membrane protein {ECO:0000269|PubMed:24038693}.	6	8	10	24	10	1	0.104	0.00029		1	0.243	0.00051		1	0.34	0.00075			1	0.34
306	talB	Transaldolase B OS=Escherichia coli (strain K12) GN=talB PE=1 SV=2	TALB_ECOLI	Cytoplasm {ECO:0000305}.	23			23	23	1	0.514	0.00135											1	0.514
307	uspE	Universal stress protein E OS=Escherichia coli (strain K12) GN=uspE PE=1 SV=2	USPE_ECOLI	Cytoplasm {ECO:0000250}.	23			23	23	1	0.402	0.00137											1	0.402
308	rplC	50S ribosomal protein L3 OS=Escherichia coli (strain K12) GN=rplC PE=1 SV=1	RL3_ECOLI		23			23	23	1	0.383	0.00141											1	0.383
309	aceB	Malate synthase A OS=Escherichia coli (strain K12) GN=aceB PE=1 SV=1	MASY_ECOLI	Cytoplasm.	19	3	1	23	19	1	0.238	0.0012		0.9953	0.137	0.00013		0.3074	0.071	8e-05			1	0.238
310	yegH	UPF0053 protein YegH OS=Escherichia coli (strain K12) GN=yegH PE=3 SV=2	YEGH_ECOLI	Cell membrane {ECO:0000305}; Multi-pass membrane protein {ECO:0000305}.	12	4	7	23	12	1	0.118	0.00078		1	0.065	0.0003		1	0.082	0.00046			1	0.118
311	fecA	Fe(3+) dicitrate transport protein FecA OS=Escherichia coli (strain K12) GN=fecA PE=1 SV=2	FECA_ECOLI	Cell outer membrane.	10	6	7	23	10	0.9973	0.124	0.00055		1	0.085	0.00038		1	0.053	0.00057			1	0.124
312	secE	Protein translocase subunit SecE OS=Escherichia coli (strain K12) GN=secE PE=1 SV=1	SECE_ECOLI	Cell inner membrane {ECO:0000255|HAMAP-Rule:MF_00422, ECO:0000269|PubMed:15919996}; Multi-pass membrane protein {ECO:0000255|HAMAP-Rule:MF_00422, ECO:0000269|PubMed:15919996}.	6	7	10	23	10	1	0.134	0.00039		1	0.441	0.00051		1	0.189	0.00084			1	0.441
313	rlpA	Endolytic peptidoglycan transglycosylase RlpA OS=Escherichia coli (strain K12) GN=rlpA PE=1 SV=1	RLPA_ECOLI	Cell membrane {ECO:0000255|HAMAP-Rule:MF_02071}; Lipid-anchor {ECO:0000255|HAMAP-Rule:MF_02071, ECO:0000305|PubMed:3316191}. Note=Localizes at the septal ring. Is also associated with some other structures/complexes along the cell cylinder. {ECO:0000269|PubMed:19684127, ECO:0000269|PubMed:19880599}.	5	10	8	23	10	1	0.185	0.0003		1	0.251	0.00069		1	0.251	0.00051			1	0.251
314	mscL	Large-conductance mechanosensitive channel OS=Escherichia coli (strain K12) GN=mscL PE=1 SV=1	MSCL_ECOLI	Cell inner membrane {ECO:0000255|HAMAP-Rule:MF_00115, ECO:0000269|PubMed:15919996, ECO:0000269|PubMed:23416054, ECO:0000269|PubMed:7511799, ECO:0000269|PubMed:8890153, ECO:0000269|PubMed:9632260, ECO:0000305|PubMed:21151884, ECO:0000305|PubMed:23875651}; Multi-pass membrane protein {ECO:0000255|HAMAP-Rule:MF_00115, ECO:0000269|PubMed:15919996, ECO:0000269|PubMed:8890153}.	22			22	22	1	0.551	0.00139											1	0.551
315	napG	Ferredoxin-type protein NapG OS=Escherichia coli (strain K12) GN=napG PE=3 SV=1	NAPG_ECOLI			12	10	22	12					1	0.459	0.00079		1	0.338	0.00077			1	0.459
316	mltA	Membrane-bound lytic murein transglycosylase A OS=Escherichia coli (strain K12) GN=mltA PE=1 SV=1	MLTA_ECOLI	Cell outer membrane; Lipid-anchor.	3	9	10	22	10	1	0.189	0.00021		1	0.236	0.00067		1	0.296	0.00085			1	0.296
317	waaU	Lipopolysaccharide 1,2-N-acetylglucosaminetransferase OS=Escherichia coli (strain K12) GN=waaU PE=4 SV=2	WAAU_ECOLI	Membrane; Peripheral membrane protein.	21			21	21	1	0.401	0.00129											1	0.401
318	gatY	D-tagatose-1,6-bisphosphate aldolase subunit GatY OS=Escherichia coli (strain K12) GN=gatY PE=1 SV=1	GATY_ECOLI		21			21	21	1	0.31	0.00128											1	0.31
319	mlaF	Probable phospholipid import ATP-binding protein MlaF OS=Escherichia coli (strain K12) GN=mlaF PE=1 SV=1	MLAF_ECOLI	Cell inner membrane {ECO:0000305|PubMed:19383799}; Peripheral membrane protein {ECO:0000305|PubMed:19383799}; Cytoplasmic side {ECO:0000305|PubMed:19383799}.	21			21	21	1	0.375	0.00133											1	0.375
320	nuoE	NADH-quinone oxidoreductase subunit E OS=Escherichia coli (strain K12) GN=nuoE PE=1 SV=1	NUOE_ECOLI		20	1		21	20	1	0.663	0.00116		0.3224	0.084	7e-05							1	0.663
321	ftsB	Cell division protein FtsB OS=Escherichia coli (strain K12) GN=ftsB PE=1 SV=1	FTSB_ECOLI	Cell inner membrane {ECO:0000255|HAMAP-Rule:MF_00599, ECO:0000269|PubMed:11972052, ECO:0000269|PubMed:15165235}; Single-pass type II membrane protein {ECO:0000255|HAMAP-Rule:MF_00599, ECO:0000269|PubMed:11972052, ECO:0000269|PubMed:15165235}. Note=Localizes to the division septum. Localization requires FtsQ and FtsL, but not FtsW and FtsI. Localization of FtsB and FtsL is codependent.	3	11	7	21	11	0.9949	0.359	0.00017		1	0.359	0.00081		1	0.359	0.00052			1	0.359
322	dtpA	Dipeptide and tripeptide permease A OS=Escherichia coli (strain K12) GN=dtpA PE=1 SV=1	DTPA_ECOLI	Cell inner membrane {ECO:0000305}; Multi-pass membrane protein {ECO:0000305}.	4	11	6	21	11	1	0.1	0.00026		1	0.19	0.00082		1	0.182	0.0005			1	0.19
323	glpG	Rhomboid protease GlpG OS=Escherichia coli (strain K12) GN=glpG PE=1 SV=5	GLPG_ECOLI	Cell inner membrane {ECO:0000269|PubMed:16216077}; Multi-pass membrane protein {ECO:0000269|PubMed:16216077}.	3	8	10	21	10	0.9979	0.098	0.00014		1	0.322	0.0006		1	0.214	0.00071			1	0.322
324	nuoH	NADH-quinone oxidoreductase subunit H OS=Escherichia coli (strain K12) GN=nuoH PE=1 SV=1	NUOH_ECOLI	Cell inner membrane; Multi-pass membrane protein.	5	9	7	21	9	1	0.074	0.00032		1	0.083	0.00067		1	0.028	0.00059			1	0.083
325	dctA	Aerobic C4-dicarboxylate transport protein OS=Escherichia coli (strain K12) GN=dctA PE=1 SV=1	DCTA_ECOLI	Cell inner membrane {ECO:0000269|PubMed:15919996}; Multi-pass membrane protein {ECO:0000269|PubMed:15919996}.	5	9	7	21	9	1	0.084	0.00033		1	0.213	0.00058		1	0.084	0.00059			1	0.213
326	ychH	Uncharacterized protein YchH OS=Escherichia coli (strain K12) GN=ychH PE=4 SV=1	YCHH_ECOLI		6	7	8	21	8	1	0.109	0.00036		1	0.163	0.00048		1	0.163	0.00059			1	0.163
327	rstB	Sensor protein RstB OS=Escherichia coli (strain K12) GN=rstB PE=1 SV=2	RSTB_ECOLI	Cell inner membrane; Multi-pass membrane protein.	20			20	20	1	0.372	0.00112											1	0.372
328	trg	Methyl-accepting chemotaxis protein III OS=Escherichia coli (strain K12) GN=trg PE=1 SV=3 0	MCP3_ECOLI	Cell inner membrane {ECO:0000269|PubMed:15919996, ECO:0000269|PubMed:22380631}; Multi-pass membrane protein {ECO:0000269|PubMed:15919996, ECO:0000269|PubMed:22380631}. Note=Found predominantly at cell poles.	20			20	20	1	0.275	0.00128											1	0.275
329	pstB	Phosphate import ATP-binding protein PstB OS=Escherichia coli (strain K12) GN=pstB PE=1 SV=2	PSTB_ECOLI	Cell inner membrane; Peripheral membrane protein.	20			20	20	1	0.432	0.00122											1	0.432
330	rpsM	30S ribosomal protein S13 OS=Escherichia coli (strain K12) GN=rpsM PE=1 SV=2	RS13_ECOLI		18		2	20	18	1	0.542	0.00112						0.9844	0.153	0.00017			1	0.542
331	lolD	Lipoprotein-releasing system ATP-binding protein LolD OS=Escherichia coli (strain K12) GN=lolD PE=1 SV=2	LOLD_ECOLI	Cell inner membrane; Peripheral membrane protein.	15	5		20	15	1	0.369	0.00093		1	0.378	0.00037							1	0.378
332	lapB	Lipopolysaccharide assembly protein B OS=Escherichia coli (strain K12) GN=lapB PE=1 SV=1	LAPB_ECOLI	Cell inner membrane {ECO:0000255|HAMAP-Rule:MF_00994, ECO:0000269|PubMed:24187084, ECO:0000269|PubMed:24722986}; Single-pass membrane protein {ECO:0000255|HAMAP-Rule:MF_00994, ECO:0000269|PubMed:24187084}; Cytoplasmic side {ECO:0000255|HAMAP-Rule:MF_00994, ECO:0000269|PubMed:24187084}.	12	5	3	20	12	1	0.195	0.00079		1	0.139	0.00037		0.9955	0.159	0.00021			1	0.195
333	napH	Ferredoxin-type protein NapH OS=Escherichia coli (strain K12) GN=napH PE=4 SV=1	NAPH_ECOLI	Cell inner membrane {ECO:0000269|PubMed:15919996}; Multi-pass membrane protein {ECO:0000269|PubMed:15919996}.	1	11	8	20	11	0.9897	0.052	7e-05		1	0.317	0.00066		1	0.164	0.00067			1	0.317
334	baeS	Signal transduction histidine-protein kinase BaeS OS=Escherichia coli (strain K12) GN=baeS PE=1 SV=2	BAES_ECOLI	Cell inner membrane {ECO:0000269|PubMed:15919996}; Multi-pass membrane protein {ECO:0000269|PubMed:15919996}.	10	7	3	20	10	1	0.195	0.0006		1	0.154	0.00049		1	0.09	0.00025			1	0.195
335	flgI	Flagellar P-ring protein OS=Escherichia coli (strain K12) GN=flgI PE=3 SV=1	FLGI_ECOLI	Periplasm. Bacterial flagellum basal body.	9	7	4	20	9	1	0.249	0.00051		1	0.26	0.00053		1	0.227	0.00027			1	0.26
336	csrD	RNase E specificity factor CsrD OS=Escherichia coli (strain K12) GN=csrD PE=1 SV=2	CSRD_ECOLI	Cell membrane {ECO:0000305}; Multi-pass membrane protein {ECO:0000305}.	6	9	5	20	9	1	0.127	0.00038		1	0.11	0.00067		1	0.098	0.00043			1	0.127
337	nuoL	NADH-quinone oxidoreductase subunit L OS=Escherichia coli (strain K12) GN=nuoL PE=1 SV=2	NUOL_ECOLI	Cell inner membrane; Multi-pass membrane protein.	7	5	8	20	8	1	0.184	0.00041		1	0.124	0.00038		1	0.132	0.00062			1	0.184
338	lapA	Lipopolysaccharide assembly protein A OS=Escherichia coli (strain K12) GN=lapA PE=1 SV=1	LAPA_ECOLI	Cell inner membrane {ECO:0000255|HAMAP-Rule:MF_01948, ECO:0000269|PubMed:15919996, ECO:0000269|PubMed:24722986}; Multi-pass membrane protein {ECO:0000255|HAMAP-Rule:MF_01948}. Note=Copurifies with LptE/LptD, LptBFGC, LptA, DnaK/DnaJ and LPS. {ECO:0000269|PubMed:24722986}.	8	6	6	20	8	1	0.225	0.00052		1	0.225	0.00044		1	0.225	0.0005			1	0.225
339	yedD	Uncharacterized lipoprotein YedD OS=Escherichia coli (strain K12) GN=yedD PE=3 SV=1	YEDD_ECOLI	Cell membrane {ECO:0000255|PROSITE-ProRule:PRU00303}; Lipid-anchor {ECO:0000255|PROSITE-ProRule:PRU00303}.	8	6	6	20	8	1	0.54	0.00044		1	0.372	0.00044		1	0.372	0.0005			1	0.54
340	gsiA	Glutathione import ATP-binding protein GsiA OS=Escherichia coli (strain K12) GN=gsiA PE=1 SV=3	GSIA_ECOLI	Cell inner membrane {ECO:0000250}; Peripheral membrane protein {ECO:0000250}.	19			19	19	1	0.177	0.00119											1	0.177
341	rpoB	DNA-directed RNA polymerase subunit beta OS=Escherichia coli (strain K12) GN=rpoB PE=1 SV=1	RPOB_ECOLI		16	3		19	16	1	0.126	0.00093		0.8694	0.028	0.00016							1	0.126
342	ygaP	Inner membrane protein YgaP OS=Escherichia coli (strain K12) GN=ygaP PE=1 SV=1	YGAP_ECOLI	Cell inner membrane; Multi-pass membrane protein.	15	1	3	19	15	1	0.414	0.00097		0.9779	0.167	7e-05		1	0.167	0.00025			1	0.414
343	yggT	Uncharacterized protein YggT OS=Escherichia coli (strain K12) GN=yggT PE=3 SV=1	YGGT_ECOLI	Cell membrane {ECO:0000305}; Multi-pass membrane protein {ECO:0000305}.	10	2	7	19	10	1	0.106	0.00065		0.9779	0.106	0.00015		1	0.106	0.00059			1	0.106
344	oppB	Oligopeptide transport system permease protein OppB OS=Escherichia coli (strain K12) GN=oppB PE=1 SV=1	OPPB_ECOLI	Cell inner membrane; Multi-pass membrane protein.	9	6	4	19	9	1	0.137	0.00056		1	0.127	0.00043		0.9998	0.075	0.00034			1	0.137
345	cvrA	K(+)/H(+) antiporter NhaP2 OS=Escherichia coli (strain K12) GN=cvrA PE=1 SV=2	NHAP2_ECOLI	Cell inner membrane {ECO:0000255|HAMAP-Rule:MF_01075}; Multi-pass membrane protein {ECO:0000255|HAMAP-Rule:MF_01075}.	3	7	9	19	9	0.9987	0.043	0.00019		1	0.116	0.00053		1	0.166	0.00068			1	0.166
346	rbsB	Ribose import binding protein RbsB OS=Escherichia coli (strain K12) GN=rbsB PE=1 SV=1	RBSB_ECOLI	Periplasm {ECO:0000269|PubMed:1583688}.	18			18	18	1	0.503	0.00108											1	0.503
347	rpsE	30S ribosomal protein S5 OS=Escherichia coli (strain K12) GN=rpsE PE=1 SV=2	RS5_ECOLI		18			18	18	1	0.551	0.00107											1	0.551
348	gnd	6-phosphogluconate dehydrogenase, decarboxylating OS=Escherichia coli (strain K12) GN=gnd PE=1 SV=2 0	6PGD_ECOLI		18			18	18	1	0.25	0.00117											1	0.25
349	rpsA	30S ribosomal protein S1 OS=Escherichia coli (strain K12) GN=rpsA PE=1 SV=1	RS1_ECOLI	Cytoplasm {ECO:0000269|PubMed:342903}.	17		1	18	17	1	0.226	0.00096						0.6774	0.027	8e-05			1	0.226
350	sodB	Superoxide dismutase [Fe] OS=Escherichia coli (strain K12) GN=sodB PE=1 SV=2	SODF_ECOLI		16		2	18	16	1	0.663	0.00097						0.855	0.062	0.00014			1	0.663
351	rplB	50S ribosomal protein L2 OS=Escherichia coli (strain K12) GN=rplB PE=1 SV=2	RL2_ECOLI		13	4	1	18	13	1	0.212	0.00084		1	0.128	0.00031		0.9844	0.04	8e-05			1	0.212
352	plsC	1-acyl-sn-glycerol-3-phosphate acyltransferase OS=Escherichia coli (strain K12) GN=plsC PE=1 SV=1	PLSC_ECOLI	Cell inner membrane {ECO:0000269|PubMed:1557036}; Peripheral membrane protein {ECO:0000269|PubMed:1557036}.	12	6		18	12	1	0.322	0.00078		1	0.131	0.00044							1	0.322
353	kefG	Glutathione-regulated potassium-efflux system ancillary protein KefG OS=Escherichia coli (strain K12) GN=kefG PE=3 SV=1	KEFG_ECOLI	Cell inner membrane {ECO:0000255|HAMAP-Rule:MF_01415}; Peripheral membrane protein {ECO:0000255|HAMAP-Rule:MF_01415}; Cytoplasmic side {ECO:0000255|HAMAP-Rule:MF_01415}.		6	12	18	12					1	0.364	0.00034		1	0.538	0.00072			1	0.538
354	yeaY	Uncharacterized lipoprotein YeaY OS=Escherichia coli (strain K12) GN=yeaY PE=3 SV=1	YEAY_ECOLI	Cell membrane {ECO:0000255|PROSITE-ProRule:PRU00303}; Lipid-anchor {ECO:0000255|PROSITE-ProRule:PRU00303}.	2	10	6	18	10	0.9924	0.223	0.00017		1	0.596	0.00074		1	0.43	0.00046			1	0.596
355	yddL	Putative uncharacterized protein YddL OS=Escherichia coli (strain K12) GN=yddL PE=5 SV=1	YDDL_ECOLI		4	6	8	18	8	0	0	0		0	0	0		0	0	0			0	0
356	dgkA	Diacylglycerol kinase OS=Escherichia coli (strain K12) GN=dgkA PE=1 SV=2	KDGL_ECOLI	Cell inner membrane; Multi-pass membrane protein.	5	5	8	18	8	1	0.172	0.00033		1	0.172	0.00037		1	0.23	0.00067			1	0.23
357	cybB	Cytochrome b561 OS=Escherichia coli (strain K12) GN=cybB PE=1 SV=1	C561_ECOLI	Cell inner membrane; Multi-pass membrane protein.	2	8	8	18	8	0.9897	0.227	0.00013		1	0.227	0.00059		1	0.409	0.00067			1	0.409
358	yhfK	Uncharacterized protein YhfK OS=Escherichia coli (strain K12) GN=yhfK PE=3 SV=2	YHFK_ECOLI	Cell membrane {ECO:0000305}; Multi-pass membrane protein {ECO:0000305}.	7	5	6	18	7	1	0.094	0.00041		1	0.079	0.00037		1	0.137	0.00039			1	0.137
359	narZ	Respiratory nitrate reductase 2 alpha chain OS=Escherichia coli (strain K12) GN=narZ PE=1 SV=5	NARZ_ECOLI	Cell membrane; Peripheral membrane protein.	6	6	6	18	6	1	0.188	0.00173		1	0.136	0.00199		1	0.185	0.00221			1	0.188
360	yfdH	Prophage bactoprenol glucosyl transferase homolog OS=Escherichia coli (strain K12) GN=yfdH PE=1 SV=1	GTRB_ECOLI	Cell inner membrane; Multi-pass membrane protein.	17			17	17	1	0.307	0.00106											1	0.307
361	tamB	Translocation and assembly module subunit TamB OS=Escherichia coli (strain K12) GN=tamB PE=1 SV=2	TAMB_ECOLI	Cell inner membrane {ECO:0000305|PubMed:22466966}; Single-pass membrane protein {ECO:0000305|PubMed:22466966}.	17			17	17	1	0.114	0.00106											1	0.114
362	hemG	Protoporphyrinogen IX dehydrogenase [menaquinone] OS=Escherichia coli (strain K12) GN=hemG PE=1 SV=1	HEMG_ECOLI		17			17	17	1	0.508	0.00097											1	0.508
363	trkA	Trk system potassium uptake protein TrkA OS=Escherichia coli (strain K12) GN=trkA PE=1 SV=1	TRKA_ECOLI	Cell inner membrane {ECO:0000269|PubMed:2674131}; Peripheral membrane protein {ECO:0000269|PubMed:2674131}; Cytoplasmic side {ECO:0000269|PubMed:2674131}. Note=Peripherally bound to the inner side of the inner membrane via the TrkG and TrkH proteins.	17			17	17	1	0.373	0.00104											1	0.373
364	glpA	Anaerobic glycerol-3-phosphate dehydrogenase subunit A OS=Escherichia coli (strain K12) GN=glpA PE=1 SV=1	GLPA_ECOLI	Cell inner membrane; Peripheral membrane protein. Note=Loosely bound to the cytoplasmic membrane often occurring in vesicles associated with fumarate reductase.	17			17	17	1	0.303	0.0011											1	0.303
365	acnB	Aconitate hydratase B OS=Escherichia coli (strain K12) GN=acnB PE=1 SV=3	ACNB_ECOLI		15		2	17	15	1	0.129	0.00095						0.9702	0.081	0.00016			1	0.129
366	htpX	Protease HtpX OS=Escherichia coli (strain K12) GN=htpX PE=1 SV=1	HTPX_ECOLI	Cell inner membrane {ECO:0000269|PubMed:12081643}; Multi-pass membrane protein {ECO:0000269|PubMed:12081643}. Note=Bioinformatics programs predict 4 transmembrane helices, however PhoA and Bla fusions as well as other experiments only confirm the first 2. {ECO:0000269|PubMed:12081643}.	14	3		17	14	1	0.201	0.00083		0.9997	0.078	0.00022							1	0.201
367	mltB	Membrane-bound lytic murein transglycosylase B OS=Escherichia coli (strain K12) GN=mltB PE=1 SV=1	MLTB_ECOLI	Cell outer membrane; Lipid-anchor; Periplasmic side.		7	10	17	10					1	0.213	0.00052		1	0.327	0.00084			1	0.327
368	ftsL	Cell division protein FtsL OS=Escherichia coli (strain K12) GN=ftsL PE=1 SV=1	FTSL_ECOLI	Cell inner membrane {ECO:0000255|HAMAP-Rule:MF_00910, ECO:0000269|PubMed:10027987, ECO:0000269|PubMed:11703663, ECO:0000269|PubMed:11948172, ECO:0000269|PubMed:1332942, ECO:0000269|PubMed:15165235}; Single-pass type II membrane protein {ECO:0000255|HAMAP-Rule:MF_00910, ECO:0000269|PubMed:10027987, ECO:0000269|PubMed:11703663, ECO:0000269|PubMed:11948172, ECO:0000269|PubMed:1332942, ECO:0000269|Pu…		7	10	17	10					1	0.289	0.00052		1	0.405	0.00073			1	0.405
369	ybdG	Miniconductance mechanosensitive channel YbdG OS=Escherichia coli (strain K12) GN=ybdG PE=1 SV=1	YBDG_ECOLI	Cell inner membrane {ECO:0000269|PubMed:20616037}; Multi-pass membrane protein {ECO:0000269|PubMed:20616037}.	10		7	17	10	1	0.224	0.00053						0.9473	0.133	0.00033			1	0.224
370	skp	Chaperone protein Skp OS=Escherichia coli (strain K12) GN=skp PE=1 SV=1 1	SKP_ECOLI	Periplasm {ECO:0000269|PubMed:1838129, ECO:0000269|PubMed:8730870}.	10	4	3	17	10	1	0.329	0.00056		0.9983	0.304	0.00022		0.9989	0.304	0.00023			1	0.329
371	cpxA	Sensor histidine kinase CpxA OS=Escherichia coli (strain K12) GN=cpxA PE=1 SV=1	CPXA_ECOLI	Cell inner membrane {ECO:0000269|PubMed:15919996, ECO:0000269|PubMed:25207645, ECO:0000269|PubMed:3058985}; Multi-pass membrane protein {ECO:0000305|PubMed:15919996, ECO:0000305|PubMed:3058985}.	9	8		17	9	1	0.186	0.00058		1	0.201	0.00055							1	0.201
372	rplA	50S ribosomal protein L1 OS=Escherichia coli (strain K12) GN=rplA PE=1 SV=2	RL1_ECOLI		8	5	4	17	8	1	0.376	0.00049		1	0.167	0.00037		0.9958	0.312	0.00025			1	0.376
373	appC	Cytochrome bd-II ubiquinol oxidase subunit 1 OS=Escherichia coli (strain K12) GN=appC PE=1 SV=1	APPC_ECOLI	Cell inner membrane {ECO:0000269|PubMed:15919996}; Multi-pass membrane protein {ECO:0000269|PubMed:15919996}.	8	3	6	17	8	1	0.142	0.00049		1	0.136	0.00023		1	0.053	0.0005			1	0.142
374	nuoN	NADH-quinone oxidoreductase subunit N OS=Escherichia coli (strain K12) GN=nuoN PE=1 SV=2	NUON_ECOLI	Cell inner membrane; Multi-pass membrane protein.	6	4	7	17	7	1	0.192	0.00033		0.9981	0.037	0.00027		1	0.13	0.00058			1	0.192
375	lpoB	Penicillin-binding protein activator LpoB OS=Escherichia coli (strain K12) GN=lpoB PE=1 SV=1	LPOB_ECOLI	Cell outer membrane {ECO:0000269|PubMed:21183073, ECO:0000269|PubMed:21183074}; Lipid-anchor {ECO:0000269|PubMed:21183073, ECO:0000269|PubMed:21183074}; Periplasmic side {ECO:0000269|PubMed:21183073, ECO:0000269|PubMed:21183074}. Note=Localizes to the divisome and to the lateral wall.	5	7	5	17	7	1	0.136	0.00026		1	0.197	0.00051		0.9844	0.07	0.00042			1	0.197
376	gadA	Glutamate decarboxylase alpha OS=Escherichia coli (strain K12) GN=gadA PE=1 SV=1	DCEA_ECOLI		16			16	16	1	0.279	0.00099											1	0.279
377	ybjT	Putative NAD(P)-binding protein YbjT OS=Escherichia coli (strain K12) GN=ybjT PE=3 SV=2	YBJT_ECOLI	Cell inner membrane {ECO:0000255}; Single-pass membrane protein {ECO:0000255}.	16			16	16	1	0.317	0.00095											1	0.317
378	rpoC	DNA-directed RNA polymerase subunit beta' OS=Escherichia coli (strain K12) GN=rpoC PE=1 SV=1	RPOC_ECOLI		16			16	16	1	0.136	0.00096											1	0.136
379	hdeA	Acid stress chaperone HdeA OS=Escherichia coli (strain K12) GN=hdeA PE=1 SV=1	HDEA_ECOLI	Periplasm {ECO:0000255|HAMAP-Rule:MF_00946, ECO:0000269|PubMed:17085547}.	16			16	16	1	0.8	0.00104											1	0.8
380	ahpC	Alkyl hydroperoxide reductase subunit C OS=Escherichia coli (strain K12) GN=ahpC PE=1 SV=2	AHPC_ECOLI	Cytoplasm {ECO:0000269|PubMed:7499381}.	15	1		16	15	1	0.321	0.00092		0.9779	0.123	7e-05							1	0.321
381	ftsZ	Cell division protein FtsZ OS=Escherichia coli (strain K12) GN=ftsZ PE=1 SV=1	FTSZ_ECOLI	Cytoplasm {ECO:0000255|HAMAP-Rule:MF_00909, ECO:0000269|PubMed:1944597, ECO:0000269|PubMed:8917533}. Note=Assembles at midcell at the inner surface of the cytoplasmic membrane.	15		1	16	15	1	0.282	0.00098						0.2448	0.201	8e-05			1	0.282
382	eno	Enolase OS=Escherichia coli (strain K12) GN=eno PE=1 SV=2 0	ENO_ECOLI	Cytoplasm, cytoskeleton. Secreted. Cell surface. Note=Fractions of enolase are present in both the cytoplasm and on the cell surface. As part of the bacterial cytoskeleton in the cytoplasm, is organized as extended coiled structures that wind around the cell, from one cell pole to the other. When covalently bound to the substrate at Lys-342, the inactive enolase is secreted, and remains attached …	15	1		16	15	1	0.229	0.0009		0.2636	0.067	7e-05							1	0.229
383	lpxL	Lipid A biosynthesis lauroyltransferase OS=Escherichia coli (strain K12) GN=lpxL PE=1 SV=1	LPXL_ECOLI	Cell inner membrane {ECO:0000255|HAMAP-Rule:MF_01942, ECO:0000269|PubMed:1846149, ECO:0000269|PubMed:18656959, ECO:0000269|PubMed:8662613}; Single-pass membrane protein {ECO:0000255|HAMAP-Rule:MF_01942}.	10	4	2	16	10	1	0.288	0.0006		1	0.17	0.0003		0.9844	0.078	0.00017			1	0.288
384	modC	Molybdenum import ATP-binding protein ModC OS=Escherichia coli (strain K12) GN=modC PE=3 SV=4	MODC_ECOLI	Cell inner membrane; Peripheral membrane protein.	10	4	2	16	10	1	0.128	0.0006		1	0.151	0.0003		0.9844	0.116	0.00017			1	0.151
385	ynfB	UPF0482 protein YnfB OS=Escherichia coli (strain K12) GN=ynfB PE=3 SV=1	YNFB_ECOLI			9	7	16	9					1	0.531	0.00063		1	0.239	0.00053			1	0.531
386	dcuS	Sensor histidine kinase DcuS OS=Escherichia coli (strain K12) GN=dcuS PE=1 SV=1	DCUS_ECOLI	Cell inner membrane; Multi-pass membrane protein.	1	6	9	16	9	0.9897	0.028	7e-05		1	0.182	0.00043		1	0.098	0.00075			1	0.182
387	ccmF	Cytochrome c-type biogenesis protein CcmF OS=Escherichia coli (strain K12) GN=ccmF PE=1 SV=1	CCMF_ECOLI	Cell inner membrane; Multi-pass membrane protein.		9	7	16	9					1	0.128	0.00062		1	0.093	0.00059			1	0.128
388	eptB	Kdo(2)-lipid A phosphoethanolamine 7''-transferase OS=Escherichia coli (strain K12) GN=eptB PE=1 SV=3	EPTB_ECOLI	Cell inner membrane {ECO:0000269|PubMed:15795227}; Multi-pass membrane protein {ECO:0000269|PubMed:15795227}.	4	9	3	16	9	0.713	0.128	0.00013		1	0.183	0.00058		0.9996	0.076	0.00023			1	0.183
389	sdhD	Succinate dehydrogenase hydrophobic membrane anchor subunit OS=Escherichia coli (strain K12) GN=sdhD PE=1 SV=1	DHSD_ECOLI	Cell inner membrane {ECO:0000269|PubMed:15919996}; Multi-pass membrane protein {ECO:0000269|PubMed:15919996}.	8	5	3	16	8	1	0.174	0.00044		1	0.174	0.00036		1	0.174	0.00025			1	0.174
390	yccF	Inner membrane protein YccF OS=Escherichia coli (strain K12) GN=yccF PE=1 SV=1	YCCF_ECOLI	Cell inner membrane; Multi-pass membrane protein.	2	6	8	16	8	0.9897	0.074	0.00013		1	0.128	0.00043		1	0.338	0.00057			1	0.338
391	seqA	Negative modulator of initiation of replication OS=Escherichia coli (strain K12) GN=seqA PE=1 SV=1	SEQA_ECOLI	Cytoplasm {ECO:0000255|HAMAP-Rule:MF_00908, ECO:0000269|PubMed:9660922}. Note=Localization is cell cycle-dependent. Localizes at midcell in newborn cells, then migrates in opposite directions toward cell quarter sites and remains tethered there until the cell divides.	7	5	4	16	7	1	0.215	0.00043		1	0.392	0.00038		1	0.227	0.00035			1	0.392
392	narI	Respiratory nitrate reductase 1 gamma chain OS=Escherichia coli (strain K12) GN=narI PE=1 SV=1	NARI_ECOLI	Cell inner membrane; Multi-pass membrane protein.	7	2	7	16	7	1	0.102	0.00046		0.9779	0.062	0.00015		1	0.28	0.00049			1	0.28
393	gltA	Citrate synthase OS=Escherichia coli (strain K12) GN=gltA PE=1 SV=1	CISY_ECOLI		15			15	15	1	0.222	0.00095											1	0.222
394	yhjA	Probable cytochrome c peroxidase OS=Escherichia coli (strain K12) GN=yhjA PE=4 SV=1	YHJA_ECOLI		15			15	15	1	0.305	0.00089											1	0.305
395	mreB	Rod shape-determining protein MreB OS=Escherichia coli (strain K12) GN=mreB PE=1 SV=1	MREB_ECOLI		13	2		15	13	1	0.251	0.00061		0.5071	0.046	0.00011							1	0.251
396	tap	Methyl-accepting chemotaxis protein IV OS=Escherichia coli (strain K12) GN=tap PE=1 SV=2 0	MCP4_ECOLI	Cell inner membrane {ECO:0000269|PubMed:22380631}; Multi-pass membrane protein {ECO:0000269|PubMed:22380631}. Note=Found predominantly at cell poles.	13	2		15	13	1	0.212	0.00091		0	0	0							1	0.212
397	yegE	Probable diguanylate cyclase YegE OS=Escherichia coli (strain K12) GN=yegE PE=2 SV=2	YEGE_ECOLI		5	10		15	10	1	0.04	0.00032		1	0.138	0.00067							1	0.138
398	pta	Phosphate acetyltransferase OS=Escherichia coli (strain K12) GN=pta PE=1 SV=2 0	PTA_ECOLI	Cytoplasm {ECO:0000305}.	9	2	4	15	9	1	0.088	0.0005		0.9914	0.05	0.00016		0.992	0.077	0.00028			1	0.088
399	fimC	Chaperone protein FimC OS=Escherichia coli (strain K12) GN=fimC PE=1 SV=3	FIMC_ECOLI	Periplasm.		7	8	15	8					1	0.353	0.00047		1	0.261	0.00067			1	0.353
400	dmsB	Anaerobic dimethyl sulfoxide reductase chain B OS=Escherichia coli (strain K12) GN=dmsB PE=1 SV=4	DMSB_ECOLI		8	2	5	15	8	1	0.288	0.00046		0.9914	0.088	0.00017		1	0.517	0.00048			1	0.517
401	yqjE	Inner membrane protein YqjE OS=Escherichia coli (strain K12) GN=yqjE PE=1 SV=1	YQJE_ECOLI	Cell inner membrane; Multi-pass membrane protein.	2	6	7	15	7	0.9897	0.075	0.00013		1	0.187	0.00046		1	0.187	0.00054			1	0.187
402	yecS	L-cystine transport system permease protein YecS OS=Escherichia coli (strain K12) GN=yecS PE=1 SV=1	YECS_ECOLI	Cell inner membrane {ECO:0000269|PubMed:15919996}; Multi-pass membrane protein {ECO:0000255}.	2	7	6	15	7	0.9897	0.068	0.00013		1	0.171	0.00051		1	0.171	0.00048			1	0.171
403	exbB	Biopolymer transport protein ExbB OS=Escherichia coli (strain K12) GN=exbB PE=1 SV=1	EXBB_ECOLI	Cell inner membrane; Multi-pass membrane protein.	2	6	7	15	7	0.9897	0.061	0.00013		1	0.148	0.00039		1	0.238	0.00052			1	0.238
404	yjeI	Uncharacterized protein YjeI OS=Escherichia coli (strain K12) GN=yjeI PE=3 SV=1	YJEI_ECOLI		5	7	3	15	7	1	0.41	0.00034		1	0.308	0.00052		0.9952	0.513	0.00021			1	0.513
405	ybbJ	Inner membrane protein YbbJ OS=Escherichia coli (strain K12) GN=ybbJ PE=1 SV=2	YBBJ_ECOLI	Cell inner membrane; Multi-pass membrane protein.	3	6	6	15	6	0.9897	0.072	0.00018		1	0.296	0.00036		1	0.296	0.00028			1	0.296
406	uspF	Universal stress protein F OS=Escherichia coli (strain K12) GN=uspF PE=1 SV=2	USPF_ECOLI		14			14	14	1	0.333	0.0009											1	0.333
407	fliG	Flagellar motor switch protein FliG OS=Escherichia coli (strain K12) GN=fliG PE=1 SV=1	FLIG_ECOLI	Cell inner membrane; Peripheral membrane protein; Cytoplasmic side. Bacterial flagellum basal body.	14			14	14	1	0.196	0.00084											1	0.196
408	fhuC	Iron(3+)-hydroxamate import ATP-binding protein FhuC OS=Escherichia coli (strain K12) GN=fhuC PE=1 SV=3	FHUC_ECOLI	Cell inner membrane {ECO:0000269|PubMed:1551849}; Peripheral membrane protein {ECO:0000269|PubMed:1551849}. Note=FhuB mediates the association of FhuC with the cytoplasmic membrane. {ECO:0000269|PubMed:1551849}.		10	4	14	10					1	0.358	0.00074		1	0.147	0.00034			1	0.358
409	oppC	Oligopeptide transport system permease protein OppC OS=Escherichia coli (strain K12) GN=oppC PE=1 SV=1	OPPC_ECOLI	Cell inner membrane; Multi-pass membrane protein.	9	3	2	14	9	1	0.083	0.00054		1	0.083	0.00023		0.9829	0.023	0.00017			1	0.083
410	rplQ	50S ribosomal protein L17 OS=Escherichia coli (strain K12) GN=rplQ PE=1 SV=1	RL17_ECOLI		9	3	2	14	9	1	0.291	0.00054		0.9939	0.134	0.00018		0.9844	0.063	0.00017			1	0.291
411	ybaY	Uncharacterized lipoprotein YbaY OS=Escherichia coli (strain K12) GN=ybaY PE=3 SV=1	YBAY_ECOLI	Cell membrane {ECO:0000305}; Lipid-anchor {ECO:0000305}.	2	8	4	14	8	0.9897	0.105	0.00013		1	0.326	0.00059		1	0.2	0.00034			1	0.326
412	yjiN	Uncharacterized protein YjiN OS=Escherichia coli (strain K12) GN=yjiN PE=4 SV=1	YJIN_ECOLI	Cell membrane {ECO:0000305}; Multi-pass membrane protein {ECO:0000305}.		6	8	14	8					1	0.12	0.00038		1	0.164	0.00057			1	0.164
413	kch	Voltage-gated potassium channel Kch OS=Escherichia coli (strain K12) GN=kch PE=1 SV=1 1	KCH_ECOLI	Cell inner membrane {ECO:0000269|PubMed:8824224}; Multi-pass membrane protein {ECO:0000269|PubMed:8824224}.	2	7	5	14	7	0.9991	0.113	0.00013		1	0.165	0.00052		1	0.141	0.00042			1	0.165
414	yajR	Inner membrane transport protein YajR OS=Escherichia coli (strain K12) GN=yajR PE=1 SV=2	YAJR_ECOLI	Cell inner membrane; Multi-pass membrane protein.	4	7	3	14	7	1	0.097	0.00022		1	0.126	0.00052		0.9648	0.031	0.00025			1	0.126
415	clcA	H(+)/Cl(-) exchange transporter ClcA OS=Escherichia coli (strain K12) GN=clcA PE=1 SV=2	CLCA_ECOLI	Cell inner membrane {ECO:0000305}; Multi-pass membrane protein {ECO:0000305}.	2	5	7	14	7	0.2121	0.074	6e-05		1	0.047	0.00037		1	0.154	0.0006			1	0.154
416	flgG	Flagellar basal-body rod protein FlgG OS=Escherichia coli (strain K12) GN=flgG PE=3 SV=1	FLGG_ECOLI	Bacterial flagellum basal body.	6	5	3	14	6	1	0.212	0.00039		1	0.212	0.00037		0.9996	0.335	0.00025			1	0.335
417	yfbV	UPF0208 membrane protein YfbV OS=Escherichia coli (strain K12) GN=yfbV PE=1 SV=1	YFBV_ECOLI	Cell inner membrane; Multi-pass membrane protein.	6	4	4	14	6	1	0.172	0.00038		1	0.172	0.0003		1	0.172	0.00034			1	0.172
418	rfaY	Lipopolysaccharide core heptose(II) kinase RfaY OS=Escherichia coli (strain K12) GN=rfaY PE=3 SV=2	RFAY_ECOLI		13			13	13	1	0.371	0.00069											1	0.371
419	rcsC	Sensor histidine kinase RcsC OS=Escherichia coli (strain K12) GN=rcsC PE=1 SV=1	RCSC_ECOLI	Cell inner membrane {ECO:0000255|HAMAP-Rule:MF_00979, ECO:0000269|PubMed:15919996, ECO:0000269|PubMed:2404948}; Multi-pass membrane protein {ECO:0000255|HAMAP-Rule:MF_00979, ECO:0000269|PubMed:15919996, ECO:0000269|PubMed:2404948}.	13			13	13	1	0.143	0.00081											1	0.143
420	rplS	50S ribosomal protein L19 OS=Escherichia coli (strain K12) GN=rplS PE=1 SV=2	RL19_ECOLI		11	2		13	11	1	0.322	0.00062		0.9672	0.13	0.00013							1	0.322
421	ftsE	Cell division ATP-binding protein FtsE OS=Escherichia coli (strain K12) GN=ftsE PE=1 SV=1	FTSE_ECOLI	Cell inner membrane {ECO:0000269|PubMed:10048040, ECO:0000269|PubMed:3323846}; Peripheral membrane protein {ECO:0000269|PubMed:10048040}; Cytoplasmic side {ECO:0000305}. Note=Associated with the membrane through an interaction with FtsX (PubMed:10048040). Localizes to the septal ring at the later stages of cell growth and remains there until division is complete (PubMed:14729705). This localizati…	11	2		13	11	1	0.329	0.00071		0.9779	0.126	0.00015							1	0.329
422	lolC	Lipoprotein-releasing system transmembrane protein LolC OS=Escherichia coli (strain K12) GN=lolC PE=1 SV=1	LOLC_ECOLI	Cell inner membrane; Multi-pass membrane protein.	10	3		13	10	1	0.165	0.00053		0.9946	0.128	0.00018							1	0.165
423	mlc	Protein mlc OS=Escherichia coli (strain K12) GN=mlc PE=1 SV=2 0	MLC_ECOLI		3	10		13	10	0.9962	0.111	0.00017		1	0.273	0.00075							1	0.273
424	yejF	Uncharacterized ABC transporter ATP-binding protein YejF OS=Escherichia coli (strain K12) GN=yejF PE=3 SV=1	YEJF_ECOLI		9	2	2	13	9	1	0.151	0.00052		0.9779	0.023	0.00015		0.9844	0.023	0.00017			1	0.151
425	mtr	Tryptophan-specific transport protein OS=Escherichia coli (strain K12) GN=mtr PE=1 SV=1 1	MTR_ECOLI	Cell inner membrane; Multi-pass membrane protein.	4	6	3	13	6	0.9995	0.068	0.00026		1	0.068	0.00044		1	0.068	0.00025			1	0.068
426	yfeH	Putative symporter YfeH OS=Escherichia coli (strain K12) GN=yfeH PE=3 SV=2	YFEH_ECOLI		3	4	6	13	6	0.9985	0.175	0.00019		1	0.127	0.0003		1	0.051	0.0005			1	0.175
427	yceB	Uncharacterized lipoprotein YceB OS=Escherichia coli (strain K12) GN=yceB PE=1 SV=1	YCEB_ECOLI	Cell membrane {ECO:0000255|PROSITE-ProRule:PRU00303}; Lipid-anchor {ECO:0000255|PROSITE-ProRule:PRU00303}.	5	3	5	13	5	1	0.269	0.00033		0.9999	0.145	0.00021		1	0.269	0.00041			1	0.269
428	fliO	Flagellar protein FliO OS=Escherichia coli (strain K12) GN=fliO PE=3 SV=3	FLIO_ECOLI	Cell membrane {ECO:0000305}; Single-pass membrane protein {ECO:0000305}. Bacterial flagellum basal body {ECO:0000250}.	4	5	4	13	5	1	0.496	0.00023		1	0.207	0.00037		0.984	0.488	0.00023			1	0.496
429	yafS	Uncharacterized protein YafS OS=Escherichia coli (strain K12) GN=yafS PE=4 SV=2	YAFS_ECOLI		5	3	5	13	5	1	0.271	0.0003		1	0.146	0.00022		1	0.204	0.00038			1	0.271
430	lpxK	Tetraacyldisaccharide 4'-kinase OS=Escherichia coli (strain K12) GN=lpxK PE=1 SV=2	LPXK_ECOLI		12			12	12	1	0.247	0.00074											1	0.247
431	rpsF	30S ribosomal protein S6 OS=Escherichia coli (strain K12) GN=rpsF PE=1 SV=1	RS6_ECOLI		12			12	12	1	0.452	0.00078											1	0.452
432	yedQ	Probable diguanylate cyclase YedQ OS=Escherichia coli (strain K12) GN=yedQ PE=2 SV=2	YEDQ_ECOLI	Cell inner membrane {ECO:0000305}; Multi-pass membrane protein {ECO:0000305}.	11		1	12	11	1	0.254	0.00071						0.9798	0.053	8e-05			1	0.254
433	fliM	Flagellar motor switch protein FliM OS=Escherichia coli (strain K12) GN=fliM PE=1 SV=1	FLIM_ECOLI	Cell inner membrane; Peripheral membrane protein. Bacterial flagellum basal body.	11		1	12	11	1	0.287	0.00069						0.5445	0.036	8e-05			1	0.287
434	pgpB	Phosphatidylglycerophosphatase B OS=Escherichia coli (strain K12) GN=pgpB PE=1 SV=1	PGPB_ECOLI	Cell inner membrane {ECO:0000269|PubMed:15919996}; Multi-pass membrane protein {ECO:0000269|PubMed:15919996}. Cell outer membrane {ECO:0000269|PubMed:15919996}; Multi-pass membrane protein {ECO:0000269|PubMed:15919996}.	1	8	3	12	8	0.9897	0.051	7e-05		1	0.142	0.00059		0.9999	0.079	0.00025			1	0.142
435	osmB	Osmotically-inducible lipoprotein B OS=Escherichia coli (strain K12) GN=osmB PE=2 SV=1	OSMB_ECOLI	Cell membrane {ECO:0000305}; Lipid-anchor {ECO:0000305}.	1	3	8	12	8	0.9897	0.556	7e-05		0.9957	0.583	0.00019		1	0.583	0.00067			1	0.583
436	yifL	Uncharacterized lipoprotein YifL OS=Escherichia coli (strain K12) GN=yifL PE=3 SV=1	YIFL_ECOLI	Cell membrane {ECO:0000255|PROSITE-ProRule:PRU00303}; Lipid-anchor {ECO:0000255|PROSITE-ProRule:PRU00303}.		4	8	12	8					1	0.507	0.0003		1	0.507	0.00063			1	0.507
437	wecA	Undecaprenyl-phosphate alpha-N-acetylglucosaminyl 1-phosphate transferase OS=Escherichia coli (strain K12) GN=wecA PE=1 SV=1	WECA_ECOLI	Cell inner membrane {ECO:0000255|HAMAP-Rule:MF_02030, ECO:0000269|PubMed:11700352, ECO:0000269|PubMed:15919996, ECO:0000269|PubMed:17237164}; Multi-pass membrane protein {ECO:0000255|HAMAP-Rule:MF_02030}. Note=Localizes to discrete regions in the plasma membrane. {ECO:0000269|PubMed:17237164}.	1	4	7	12	7	0.9897	0.03	7e-05		1	0.03	0.0003		1	0.057	0.00057			1	0.057
438	lptE	LPS-assembly lipoprotein LptE OS=Escherichia coli (strain K12) GN=lptE PE=1 SV=1	LPTE_ECOLI	Cell outer membrane {ECO:0000255|HAMAP-Rule:MF_01186, ECO:0000269|PubMed:20446753, ECO:0000269|PubMed:21257904, ECO:0000269|PubMed:3316191}; Lipid-anchor {ECO:0000255|HAMAP-Rule:MF_01186, ECO:0000269|PubMed:20446753, ECO:0000269|PubMed:21257904, ECO:0000269|PubMed:3316191}. Note=A substantial portion is found inside the LptD beta-barrel.		6	6	12	6					1	0.155	0.0003		1	0.155	0.00034			1	0.155
439	argE	Acetylornithine deacetylase OS=Escherichia coli (strain K12) GN=argE PE=1 SV=2	ARGE_ECOLI	Cytoplasm {ECO:0000305}.	3	4	5	12	5	0.9773	0.081	0.00018		0.9719	0.081	0.00024		0.9711	0.081	0.0003			0.9773	0.081
440	plsY	Probable glycerol-3-phosphate acyltransferase OS=Escherichia coli (strain K12) GN=plsY PE=1 SV=1	PLSY_ECOLI	Cell inner membrane; Multi-pass membrane protein.	5	4	3	12	5	1	0.317	0.00031		0.9979	0.107	0.00025		0.9994	0.19	0.00024			1	0.317
441	fieF	Ferrous-iron efflux pump FieF OS=Escherichia coli (strain K12) GN=fieF PE=1 SV=1	FIEF_ECOLI	Cell inner membrane; Multi-pass membrane protein.	4	3	5	12	5	1	0.09	0.00026		1	0.153	0.00022		1	0.253	0.00042			1	0.253
442	pheP	Phenylalanine-specific permease OS=Escherichia coli (strain K12) GN=pheP PE=1 SV=1	PHEP_ECOLI	Cell inner membrane; Multi-pass membrane protein.	2	5	5	12	5	0.9897	0.041	0.00013		1	0.059	0.00037		1	0.107	0.00042			1	0.107
443	ccmH	Cytochrome c-type biogenesis protein CcmH OS=Escherichia coli (strain K12) GN=ccmH PE=1 SV=1	CCMH_ECOLI	Cell inner membrane; Multi-pass membrane protein.	4	4	4	12	4	1	0.083	0.00026		1	0.214	0.00025		1	0.28	0.00023			1	0.28
444	pgpC	Phosphatidylglycerophosphatase C OS=Escherichia coli (strain K12) GN=pgpC PE=1 SV=1	PGPC_ECOLI	Cell inner membrane {ECO:0000269|PubMed:21148555}; Single-pass membrane protein {ECO:0000269|PubMed:21148555}.	4	4	4	12	4	0.9897	0.1	0.00026		1	0.147	0.0003		1	0.147	0.00034			1	0.147
445	uspA	Universal stress protein A OS=Escherichia coli (strain K12) GN=uspA PE=1 SV=2	USPA_ECOLI	Cytoplasm.	11			11	11	1	0.396	0.00068											1	0.396
446	acpP	Acyl carrier protein OS=Escherichia coli (strain K12) GN=acpP PE=1 SV=2	ACP_ECOLI	Cytoplasm.	11			11	11	1	0.333	0.00068											1	0.333
447	atoD	Acetate CoA-transferase subunit alpha OS=Escherichia coli (strain K12) GN=atoD PE=1 SV=1	ATOD_ECOLI				11	11	11									0.575	0.036	0.00041			0.575	0.036
448	aspC	Aspartate aminotransferase OS=Escherichia coli (strain K12) GN=aspC PE=1 SV=1	AAT_ECOLI	Cytoplasm.	11			11	11	1	0.215	0.0007											1	0.215
449	pflB	Formate acetyltransferase 1 OS=Escherichia coli (strain K12) GN=pflB PE=1 SV=2	PFLB_ECOLI	Cytoplasm.	11			11	11	1	0.211	0.00071											1	0.211
450	ypfJ	Uncharacterized protein YpfJ OS=Escherichia coli (strain K12) GN=ypfJ PE=4 SV=1	YPFJ_ECOLI	Membrane {ECO:0000305}; Single-pass membrane protein {ECO:0000305}.	11			11	11	1	0.251	0.00071											1	0.251
451	rtn	Protein Rtn OS=Escherichia coli (strain K12) GN=rtn PE=2 SV=1 0	RTN_ECOLI	Cell inner membrane {ECO:0000269|PubMed:15919996}; Multi-pass membrane protein {ECO:0000269|PubMed:15919996}.	10		1	11	10	1	0.122	0.00061						0.3342	0.216	9e-05			1	0.216
452	rbsA	Ribose import ATP-binding protein RbsA OS=Escherichia coli (strain K12) GN=rbsA PE=1 SV=1	RBSA_ECOLI	Cell inner membrane {ECO:0000255|HAMAP-Rule:MF_01716, ECO:0000305|PubMed:25533465}; Peripheral membrane protein {ECO:0000255|HAMAP-Rule:MF_01716, ECO:0000305|PubMed:25533465}.	10	1		11	10	1	0.22	0.00068		0.9093	0.06	7e-05							1	0.22
453	rplN	50S ribosomal protein L14 OS=Escherichia coli (strain K12) GN=rplN PE=1 SV=1	RL14_ECOLI		9	2		11	9	1	0.39	0.00048		0.9757	0.065	0.00015							1	0.39
454	gpmA	2,3-bisphosphoglycerate-dependent phosphoglycerate mutase OS=Escherichia coli (strain K12) GN=gpmA PE=1 SV=2	GPMA_ECOLI		9		2	11	9	1	0.292	0.00053						0.6138	0.196	0.00014			1	0.292
455	apbE	FAD:protein FMN transferase OS=Escherichia coli (strain K12) GN=apbE PE=1 SV=1	APBE_ECOLI	Cell inner membrane {ECO:0000250|UniProtKB:P41780, ECO:0000255|PROSITE-ProRule:PRU00303}; Lipid-anchor {ECO:0000250|UniProtKB:P41780, ECO:0000255|PROSITE-ProRule:PRU00303}; Periplasmic side {ECO:0000250|UniProtKB:P41780}.		3	8	11	8					1	0.131	0.00017		1	0.225	0.00061			1	0.225
456	ydjZ	TVP38/TMEM64 family inner membrane protein YdjZ OS=Escherichia coli (strain K12) GN=ydjZ PE=1 SV=1	YDJZ_ECOLI	Cell inner membrane; Multi-pass membrane protein.	7	1	3	11	7	1	0.179	0.00045		0.9779	0.26	8e-05		0.9844	0.085	0.00025			1	0.26
457	pldA	Phospholipase A1 OS=Escherichia coli (strain K12) GN=pldA PE=1 SV=1	PA1_ECOLI	Cell outer membrane {ECO:0000269|PubMed:6397463}; Multi-pass membrane protein {ECO:0000269|PubMed:6397463}. Note=One of the very few enzymes located there.		6	5	11	6					1	0.152	0.00044		1	0.121	0.00041			1	0.152
458	accA	Acetyl-coenzyme A carboxylase carboxyl transferase subunit alpha OS=Escherichia coli (strain K12) GN=accA PE=1 SV=2	ACCA_ECOLI	Cytoplasm.	6	2	3	11	6	1	0.147	0.00039		0.2111	0.034	7e-05		0.8905	0.075	0.00018			1	0.147
459	flgE	Flagellar hook protein FlgE OS=Escherichia coli (strain K12) GN=flgE PE=3 SV=3	FLGE_ECOLI	Bacterial flagellum basal body {ECO:0000250}.	5	6		11	6	1	0.129	0.00029		1	0.107	0.00044							1	0.129
460	clpB	Chaperone protein ClpB OS=Escherichia coli (strain K12) GN=clpB PE=1 SV=1	CLPB_ECOLI	Cytoplasm {ECO:0000269|PubMed:8376377}.	6	5		11	6	1	0.146	0.00037		1	0.065	0.00032							1	0.146
461	mrdB	Peptidoglycan glycosyltransferase MrdB OS=Escherichia coli (strain K12) GN=mrdB PE=1 SV=1	RODA_ECOLI	Cell inner membrane {ECO:0000255|HAMAP-Rule:MF_02079, ECO:0000269|PubMed:6348029}; Multi-pass membrane protein {ECO:0000255|HAMAP-Rule:MF_02079}.	2	5	4	11	5	0.9887	0.054	0.00014		1	0.143	0.00031		1	0.046	0.00033			1	0.143
462	yfgG	Uncharacterized protein YfgG OS=Escherichia coli (strain K12) GN=yfgG PE=4 SV=1	YFGG_ECOLI	Membrane {ECO:0000305}; Single-pass membrane protein {ECO:0000305}.	2	4	5	11	5	0.9897	0.238	0.00013		1	0.254	0.0003		1	0.254	0.00042			1	0.254
463	alsA	D-allose import ATP-binding protein AlsA OS=Escherichia coli (strain K12) GN=alsA PE=3 SV=2	ALSA_ECOLI	Cell inner membrane {ECO:0000250}; Peripheral membrane protein {ECO:0000250}.	3	4	4	11	4	0.9558	0.233	0.00015		0.634	0.067	0.00023		0.7202	0.165	0.00029			0.9558	0.233
464	grcA	Autonomous glycyl radical cofactor OS=Escherichia coli (strain K12) GN=grcA PE=1 SV=1	GRCA_ECOLI		10			10	10	1	0.583	0.00053											1	0.583
465	glcE	Glycolate oxidase subunit GlcE OS=Escherichia coli (strain K12) GN=glcE PE=4 SV=1	GLCE_ECOLI		10			10	10	1	0.269	0.00062											1	0.269
466	rho	Transcription termination factor Rho OS=Escherichia coli (strain K12) GN=rho PE=1 SV=1 1	RHO_ECOLI		10			10	10	1	0.239	0.00065											1	0.239
467	fbaA	Fructose-bisphosphate aldolase class 2 OS=Escherichia coli (strain K12) GN=fbaA PE=1 SV=2	ALF_ECOLI		10			10	10	1	0.228	0.00065											1	0.228
468	glpB	Anaerobic glycerol-3-phosphate dehydrogenase subunit B OS=Escherichia coli (strain K12) GN=glpB PE=1 SV=1	GLPB_ECOLI	Cell inner membrane; Peripheral membrane protein. Note=Loosely bound to the cytoplasmic membrane often occurring in vesicles associated with fumarate reductase.	10			10	10	1	0.277	0.00056											1	0.277
469	ytfL	UPF0053 inner membrane protein YtfL OS=Escherichia coli (strain K12) GN=ytfL PE=1 SV=1	YTFL_ECOLI	Cell inner membrane; Multi-pass membrane protein.	10			10	10	1	0.251	0.00052											1	0.251
470	ybjX	Uncharacterized protein YbjX OS=Escherichia coli (strain K12) GN=ybjX PE=4 SV=1	YBJX_ECOLI		9	1		10	9	1	0.242	0.00048		0.9779	0.064	7e-05							1	0.242
471	plsX	Phosphate acyltransferase OS=Escherichia coli (strain K12) GN=plsX PE=1 SV=2	PLSX_ECOLI	Cytoplasm. Note=Associated with the membrane possibly through PlsY. {ECO:0000305}.	9	1		10	9	1	0.244	0.00056		0.2867	0.135	7e-05							1	0.244
472	motB	Motility protein B OS=Escherichia coli (strain K12) GN=motB PE=1 SV=1	MOTB_ECOLI	Cell inner membrane {ECO:0000269|PubMed:2447650}; Single-pass type II membrane protein {ECO:0000269|PubMed:2447650}. Note=The OmpA-like domain probably functions to anchor the complex to the cell wall.	2	8		10	8	0.9897	0.042	0.00012		1	0.24	0.00059							1	0.24
473	yjiH	Uncharacterized protein YjiH OS=Escherichia coli (strain K12) GN=yjiH PE=4 SV=2	YJIH_ECOLI	Cell membrane {ECO:0000305}; Multi-pass membrane protein {ECO:0000305}.	3		7	10	7	1	0.159	0.00018						0.9999	0.088	0.00042			1	0.159
474	phoE	Outer membrane pore protein E OS=Escherichia coli (strain K12) GN=phoE PE=1 SV=1	PHOE_ECOLI	Cell outer membrane; Multi-pass membrane protein.	2	6	2	10	6	0	0	0		0.7297	0.068	0.00012		0	0	0			0.7297	0.068
475	murJ	Lipid II flippase MurJ OS=Escherichia coli (strain K12) GN=murJ PE=1 SV=1	MURJ_ECOLI	Cell inner membrane {ECO:0000255|HAMAP-Rule:MF_02078, ECO:0000269|PubMed:15919996, ECO:0000269|PubMed:23935042}; Multi-pass membrane protein {ECO:0000255|HAMAP-Rule:MF_02078, ECO:0000269|PubMed:15919996, ECO:0000269|PubMed:23935042}.	6		4	10	6	1	0.039	0.00039						1	0.235	0.00035			1	0.235
476	cobS	Adenosylcobinamide-GDP ribazoletransferase OS=Escherichia coli (strain K12) GN=cobS PE=2 SV=3	COBS_ECOLI	Cell inner membrane {ECO:0000269|PubMed:15919996}; Multi-pass membrane protein {ECO:0000269|PubMed:15919996}.		4	6	10	6					1	0.093	0.0003		1	0.105	0.00044			1	0.105
477	fimD	Outer membrane usher protein FimD OS=Escherichia coli (strain K12) GN=fimD PE=1 SV=2	FIMD_ECOLI	Cell outer membrane {ECO:0000250}; Multi-pass membrane protein {ECO:0000250}.		4	6	10	6					0.9986	0.065	0.00027		1	0.08	0.00047			1	0.08
478	aer	Aerotaxis receptor OS=Escherichia coli (strain K12) GN=aer PE=1 SV=1 0	AER_ECOLI	Cell inner membrane {ECO:0000269|PubMed:22380631}; Multi-pass membrane protein {ECO:0000269|PubMed:22380631}. Note=Predominantly localized to one cell pole in mid-to-late exponential phase, with a few smaller foci elsewhere in the cell.	4	6		10	6	0.9998	0.166	0.00027		0.9991	0.069	0.00035							0.9998	0.166
479	yiaD	Probable lipoprotein YiaD OS=Escherichia coli (strain K12) GN=yiaD PE=1 SV=2	YIAD_ECOLI	Cell inner membrane {ECO:0000305}; Multi-pass membrane protein {ECO:0000305}. Cell outer membrane {ECO:0000305}; Lipid-anchor {ECO:0000305}.	1	5	4	10	5	0.9897	0.087	7e-05		1	0.402	0.00038		1	0.201	0.00034			1	0.402
480	evgS	Sensor protein EvgS OS=Escherichia coli (strain K12) GN=evgS PE=1 SV=2	EVGS_ECOLI	Cell inner membrane {ECO:0000305}; Multi-pass membrane protein {ECO:0000305}.	2	3	5	10	5	0.9897	0.04	0.00013		0.9992	0.099	0.00017		0.9993	0.067	0.00033			0.9993	0.099
481	ccmE	Cytochrome c-type biogenesis protein CcmE OS=Escherichia coli (strain K12) GN=ccmE PE=1 SV=1	CCME_ECOLI	Cell inner membrane {ECO:0000255|HAMAP-Rule:MF_01959}; Single-pass type II membrane protein {ECO:0000255|HAMAP-Rule:MF_01959}; Periplasmic side {ECO:0000255|HAMAP-Rule:MF_01959}. Note=Stabilized by CcmD in the membrane.	3	4	3	10	4	1	0.182	0.0002		1	0.195	0.0003		0.9917	0.126	0.0002			1	0.195
482	rfaL	O-antigen ligase OS=Escherichia coli (strain K12) GN=rfaL PE=1 SV=2	RFAL_ECOLI	Cell inner membrane; Multi-pass membrane protein.	2	4	4	10	4	0.9897	0.055	0.00013		1	0.055	0.0003		1	0.055	0.00034			1	0.055
483	yicN	Uncharacterized protein YicN OS=Escherichia coli (strain K12) GN=yicN PE=4 SV=2	YICN_ECOLI		2	4	4	10	4	0.9807	0.173	0.00014		0.999	0.173	0.00027		1	0.373	0.00032			1	0.373
484	yedV	Probable sensor-like histidine kinase YedV OS=Escherichia coli (strain K12) GN=yedV PE=1 SV=1	YEDV_ECOLI	Cell inner membrane; Multi-pass membrane protein.	4	3	3	10	4	1	0.122	0.00027		1	0.15	0.00024		0.971	0.15	0.00018			1	0.15
485	infC	Translation initiation factor IF-3 OS=Escherichia coli (strain K12) GN=infC PE=1 SV=1	IF3_ECOLI	Cytoplasm {ECO:0000269|PubMed:330233}.	9			9	9	1	0.3	0.00054											1	0.3
486	sucC	Succinate--CoA ligase [ADP-forming] subunit beta OS=Escherichia coli (strain K12) GN=sucC PE=1 SV=1	SUCC_ECOLI		9			9	9	1	0.237	0.00058											1	0.237
487	motA	Motility protein A OS=Escherichia coli (strain K12) GN=motA PE=1 SV=1	MOTA_ECOLI	Cell inner membrane; Multi-pass membrane protein.	9			9	9	1	0.169	0.00057											1	0.169
488	wecG	UDP-N-acetyl-D-mannosaminuronic acid transferase OS=Escherichia coli (strain K12) GN=wecG PE=1 SV=2	WECG_ECOLI		9			9	9	1	0.317	0.00059											1	0.317
489	crp	cAMP-activated global transcriptional regulator CRP OS=Escherichia coli (strain K12) GN=crp PE=1 SV=1 1	CRP_ECOLI		9			9	9	1	0.405	0.00059											1	0.405
490	tpx	Thiol peroxidase OS=Escherichia coli (strain K12) GN=tpx PE=1 SV=2 1	TPX_ECOLI	Periplasm {ECO:0000269|PubMed:7499381}. Cytoplasm {ECO:0000269|PubMed:19054092}. Note=Forms a mixed disulfide with cytoplasmic thioredoxin (trx1). {ECO:0000269|PubMed:19054092}.	9			9	9	1	0.446	0.00059											1	0.446
491	tig	Trigger factor OS=Escherichia coli (strain K12) GN=tig PE=1 SV=1 1	TIG_ECOLI	Cytoplasm {ECO:0000269|PubMed:8633085}. Note=About half TF is bound to the ribosome near the polypeptide exit tunnel while the other half is free in the cytoplasm. {ECO:0000269|PubMed:8633085}.	9			9	9	1	0.132	0.00059											1	0.132
492	rplT	50S ribosomal protein L20 OS=Escherichia coli (strain K12) GN=rplT PE=1 SV=2	RL20_ECOLI		9			9	9	1	0.356	0.00052											1	0.356
493	pepA	Cytosol aminopeptidase OS=Escherichia coli (strain K12) GN=pepA PE=1 SV=1	AMPA_ECOLI		9			9	9	1	0.141	0.00054											1	0.141
494	cdh	CDP-diacylglycerol pyrophosphatase OS=Escherichia coli (strain K12) GN=cdh PE=3 SV=1 1	CDH_ECOLI	Cell inner membrane; Single-pass membrane protein.	9			9	9	1	0.271	0.00054											1	0.271
495	eda	KHG/KDPG aldolase OS=Escherichia coli (strain K12) GN=eda PE=1 SV=1 1	ALKH_ECOLI	Cytoplasm {ECO:0000250}.	9			9	9	1	0.258	0.00054											1	0.258
496	yfjD	UPF0053 inner membrane protein YfjD OS=Escherichia coli (strain K12) GN=yfjD PE=1 SV=5	YFJD_ECOLI	Cell inner membrane; Multi-pass membrane protein.	9			9	9	1	0.119	0.00053											1	0.119
497	flhA	Flagellar biosynthesis protein FlhA OS=Escherichia coli (strain K12) GN=flhA PE=3 SV=1	FLHA_ECOLI	Cell inner membrane {ECO:0000269|PubMed:15919996}; Multi-pass membrane protein {ECO:0000269|PubMed:15919996}.	8	1		9	8	1	0.113	0.00052		0.9779	0.019	7e-05							1	0.113
498	rpsK	30S ribosomal protein S11 OS=Escherichia coli (strain K12) GN=rpsK PE=1 SV=2	RS11_ECOLI		8	1		9	8	1	0.481	0.00054		0.5342	0.124	7e-05							1	0.481
499	nimT	2-nitroimidazole transporter OS=Escherichia coli (strain K12) GN=nimT PE=1 SV=1	NIMT_ECOLI	Cell inner membrane {ECO:0000269|PubMed:15919996}; Multi-pass membrane protein {ECO:0000255}.		7	2	9	7					1	0.191	0.00052		0.9844	0.084	0.00017			1	0.191
500	rpsI	30S ribosomal protein S9 OS=Escherichia coli (strain K12) GN=rpsI PE=1 SV=2	RS9_ECOLI		7		2	9	7	1	0.292	0.00041						0.929	0.085	0.00017			1	0.292
501	yebO	Uncharacterized protein YebO OS=Escherichia coli (strain K12) GN=yebO PE=4 SV=1	YEBO_ECOLI	Cell membrane {ECO:0000305}; Single-pass membrane protein {ECO:0000305}.	7	1	1	9	7	1	0.411	0.00044		0.3153	0.179	7e-05		0.897	0.179	8e-05			1	0.411
502	yhhN	Uncharacterized membrane protein YhhN OS=Escherichia coli (strain K12) GN=yhhN PE=3 SV=1	YHHN_ECOLI	Cell membrane {ECO:0000305}; Multi-pass membrane protein {ECO:0000305}.	3		6	9	6	0.9989	0.101	0.00019						1	0.101	0.0005			1	0.101
503	nuoM	NADH-quinone oxidoreductase subunit M OS=Escherichia coli (strain K12) GN=nuoM PE=1 SV=1	NUOM_ECOLI	Cell inner membrane; Multi-pass membrane protein.	1	6	2	9	6	0.9887	0.016	7e-05		1	0.092	0.00044		0.9844	0.016	0.00017			1	0.092
504	fruB	Multiphosphoryl transfer protein OS=Escherichia coli (strain K12) GN=fruB PE=1 SV=1	PTFAH_ECOLI	Cytoplasm {ECO:0000305}.	6	1	2	9	6	1	0.205	0.00031		0.3739	0.114	7e-05		0.3741	0.024	0.00011			1	0.205
505	malF	Maltose transport system permease protein MalF OS=Escherichia coli (strain K12) GN=malF PE=1 SV=1	MALF_ECOLI	Cell inner membrane {ECO:0000269|PubMed:18456666}; Multi-pass membrane protein {ECO:0000255|PROSITE-ProRule:PRU00441, ECO:0000269|PubMed:18456666}; Periplasmic side {ECO:0000269|PubMed:18456666}. Note=A substantial portion of it protrudes into the periplasmic space; inserts in an SRP- and Sec-dependent, YidC-independent fashion into the membrane.		5	4	9	5					0.4133	0.074	0.00021		0.4554	0.103	0.00019			0.4554	0.103
506	cycA	D-serine/D-alanine/glycine transporter OS=Escherichia coli (strain K12) GN=cycA PE=1 SV=1	CYCA_ECOLI	Cell inner membrane {ECO:0000269|PubMed:15919996}; Multi-pass membrane protein.	2	4	3	9	4	0.9897	0.03	0.00013		0.9779	0.03	0.0003		0.9994	0.032	0.00025			0.9994	0.032
507	envZ	Osmolarity sensor protein EnvZ OS=Escherichia coli (strain K12) GN=envZ PE=1 SV=1	ENVZ_ECOLI	Cell inner membrane; Multi-pass membrane protein.	2	3	4	9	4	0.9897	0.038	0.00013		0.9998	0.171	0.00023		1	0.069	0.00034			1	0.171
508	ydcL	Uncharacterized lipoprotein YdcL OS=Escherichia coli (strain K12) GN=ydcL PE=3 SV=1	YDCL_ECOLI	Cell membrane {ECO:0000305}; Lipid-anchor {ECO:0000305}.	2	3	4	9	4	0.9949	0.279	0.00014		1	0.383	0.00024		1	0.234	0.00034			1	0.383
509	tnaB	Low affinity tryptophan permease OS=Escherichia coli (strain K12) GN=tnaB PE=1 SV=1	TNAB_ECOLI	Cell inner membrane; Multi-pass membrane protein.	2	3	4	9	4	0.9897	0.034	0.00013		1	0.133	0.00022		0.9844	0.034	0.00034			1	0.133
510	yigM	Uncharacterized membrane protein YigM OS=Escherichia coli (strain K12) GN=yigM PE=4 SV=1	YIGM_ECOLI	Cell membrane {ECO:0000305}; Multi-pass membrane protein {ECO:0000305}.	2	3	4	9	4	0.4008	0.047	0.00011		0.7379	0.047	0.00014		0.9633	0.047	0.00025			0.9633	0.047
511	rimJ	Ribosomal-protein-alanine acetyltransferase OS=Escherichia coli (strain K12) GN=rimJ PE=3 SV=1	RIMJ_ECOLI	Cytoplasm.	4	2	3	9	4	1	0.17	0.00022		0.9759	0.134	0.00011		0.9997	0.129	0.00018			1	0.17
512	ubiA	4-hydroxybenzoate octaprenyltransferase OS=Escherichia coli (strain K12) GN=ubiA PE=1 SV=1	UBIA_ECOLI	Cell inner membrane {ECO:0000255|HAMAP-Rule:MF_01635}; Multi-pass membrane protein {ECO:0000255|HAMAP-Rule:MF_01635}.	1	4	4	9	4	0.9897	0.041	7e-05		1	0.207	0.00027		1	0.238	0.00032			1	0.238
513	ygaM	Uncharacterized protein YgaM OS=Escherichia coli (strain K12) GN=ygaM PE=1 SV=2	YGAM_ECOLI	Cell inner membrane {ECO:0000305}; Single-pass membrane protein {ECO:0000305}.	2	4	3	9	4	0.9897	0.239	0.00013		1	0.303	0.0003		0.9999	0.339	0.00025			1	0.339
514	mlaB	Probable phospholipid ABC transporter-binding protein MlaB OS=Escherichia coli (strain K12) GN=mlaB PE=1 SV=1	MLAB_ECOLI	Cytoplasm {ECO:0000305|PubMed:19383799}.	8			8	8	1	0.32	0.00052											1	0.32
515	rplV	50S ribosomal protein L22 OS=Escherichia coli (strain K12) GN=rplV PE=1 SV=1	RL22_ECOLI		8			8	8	1	0.227	0.00052											1	0.227
516	glgA	Glycogen synthase OS=Escherichia coli (strain K12) GN=glgA PE=1 SV=1	GLGA_ECOLI		8			8	8	1	0.145	0.00053											1	0.145
517	yfcH	Epimerase family protein YfcH OS=Escherichia coli (strain K12) GN=yfcH PE=3 SV=1	YFCH_ECOLI		8			8	8	1	0.256	0.00051											1	0.256
518	rplP	50S ribosomal protein L16 OS=Escherichia coli (strain K12) GN=rplP PE=1 SV=1	RL16_ECOLI		8			8	8	1	0.235	0.00052											1	0.235
519	rplM	50S ribosomal protein L13 OS=Escherichia coli (strain K12) GN=rplM PE=1 SV=1	RL13_ECOLI		8			8	8	1	0.401	0.00044											1	0.401
520	lpxM	Lipid A biosynthesis myristoyltransferase OS=Escherichia coli (strain K12) GN=lpxM PE=1 SV=1	LPXM_ECOLI	Cell inner membrane {ECO:0000255|HAMAP-Rule:MF_01944, ECO:0000269|PubMed:9099672}; Single-pass membrane protein {ECO:0000255|HAMAP-Rule:MF_01944}.	8			8	8	1	0.195	0.00046											1	0.195
521	rpoE	ECF RNA polymerase sigma-E factor OS=Escherichia coli (strain K12) GN=rpoE PE=1 SV=1	RPOE_ECOLI	Cytoplasm {ECO:0000269|PubMed:11777003, ECO:0000269|PubMed:9159522}. Note=Associates with the inner membrane via RseA (PubMed:9159522, PubMed:11777003). {ECO:0000269|PubMed:11777003}.	8			8	8	1	0.335	0.00053											1	0.335
522	rpoA	DNA-directed RNA polymerase subunit alpha OS=Escherichia coli (strain K12) GN=rpoA PE=1 SV=1	RPOA_ECOLI		8			8	8	1	0.17	0.00052											1	0.17
523	rpmB	50S ribosomal protein L28 OS=Escherichia coli (strain K12) GN=rpmB PE=1 SV=2	RL28_ECOLI		8			8	8	1	0.462	0.00053											1	0.462
524	rplJ	50S ribosomal protein L10 OS=Escherichia coli (strain K12) GN=rplJ PE=1 SV=2	RL10_ECOLI		8			8	8	1	0.382	0.0005											1	0.382
525	rhlB	ATP-dependent RNA helicase RhlB OS=Escherichia coli (strain K12) GN=rhlB PE=1 SV=2	RHLB_ECOLI	Cytoplasm {ECO:0000255|HAMAP-Rule:MF_00661, ECO:0000269|PubMed:18337249}. Note=Forms a cytoskeletal-like coiled structure that extends along the length of the cell. Formation of this structure does not require the presence of RNase E, MinD and/or MreB.	8			8	8	1	0.216	0.00049											1	0.216
526	rpsP	30S ribosomal protein S16 OS=Escherichia coli (strain K12) GN=rpsP PE=1 SV=1	RS16_ECOLI		8			8	8	1	0.585	0.00047											1	0.585
527	phoQ	Sensor protein PhoQ OS=Escherichia coli (strain K12) GN=phoQ PE=1 SV=1	PHOQ_ECOLI	Cell inner membrane {ECO:0000269|PubMed:15919996}; Multi-pass membrane protein {ECO:0000269|PubMed:15919996}.	8			8	8	1	0.136	0.00047											1	0.136
528	ugpC	sn-glycerol-3-phosphate import ATP-binding protein UgpC OS=Escherichia coli (strain K12) GN=ugpC PE=1 SV=3	UGPC_ECOLI	Cell inner membrane; Peripheral membrane protein.		7	1	8	7					1	0.298	0.00048		0.9844	0.059	8e-05			1	0.298
529	macB	Macrolide export ATP-binding/permease protein MacB OS=Escherichia coli (strain K12) GN=macB PE=1 SV=1	MACB_ECOLI	Cell inner membrane {ECO:0000255|HAMAP-Rule:MF_01720, ECO:0000269|PubMed:11544226, ECO:0000269|PubMed:17214741}; Multi-pass membrane protein {ECO:0000255|HAMAP-Rule:MF_01720, ECO:0000269|PubMed:11544226, ECO:0000269|PubMed:17214741}.	7		1	8	7	1	0.127	0.00046						0.3057	0.065	8e-05			1	0.127
530	recA	Protein RecA OS=Escherichia coli (strain K12) GN=recA PE=1 SV=2	RECA_ECOLI	Cytoplasm.	7		1	8	7	1	0.136	0.00039						0.2605	0.093	8e-05			1	0.136
531	minD	Septum site-determining protein MinD OS=Escherichia coli (strain K12) GN=minD PE=1 SV=2	MIND_ECOLI	Cell inner membrane; Peripheral membrane protein.	6		2	8	6	1	0.13	0.00039						0.8609	0.041	0.00016			1	0.13
532	nuoJ	NADH-quinone oxidoreductase subunit J OS=Escherichia coli (strain K12) GN=nuoJ PE=1 SV=1	NUOJ_ECOLI	Cell inner membrane; Multi-pass membrane protein.		6	2	8	6					1	0.272	0.00044		0.9993	0.272	0.00016			1	0.272
533	putP	Sodium/proline symporter OS=Escherichia coli (strain K12) GN=putP PE=1 SV=1	PUTP_ECOLI	Cell inner membrane {ECO:0000269|PubMed:16079137}; Multi-pass membrane protein {ECO:0000269|PubMed:16079137}.	6		2	8	6	1	0.068	0.00033						0.9844	0.03	9e-05			1	0.068
534	galP	Galactose-proton symporter OS=Escherichia coli (strain K12) GN=galP PE=1 SV=1	GALP_ECOLI	Cell inner membrane {ECO:0000269|PubMed:15919996}; Multi-pass membrane protein {ECO:0000269|PubMed:15919996}.		2	6	8	6					0.9779	0.019	0.00015		1	0.058	0.0005			1	0.058
535	ybhL	Inner membrane protein YbhL OS=Escherichia coli (strain K12) GN=ybhL PE=1 SV=1	YBHL_ECOLI	Cell inner membrane; Multi-pass membrane protein.		3	5	8	5					0.9994	0.154	0.00022		1	0.154	0.00041			1	0.154
536	yeeA	Inner membrane protein YeeA OS=Escherichia coli (strain K12) GN=yeeA PE=1 SV=2	YEEA_ECOLI	Cell inner membrane; Multi-pass membrane protein.		5	3	8	5					1	0.176	0.00037		1	0.261	0.0002			1	0.261
537	rseC	Protein RseC OS=Escherichia coli (strain K12) GN=rseC PE=1 SV=1	RSEC_ECOLI	Cell inner membrane; Multi-pass membrane protein.		4	4	8	4					1	0.252	0.0003		1	0.252	0.00034			1	0.252
538	fadL	Long-chain fatty acid transport protein OS=Escherichia coli (strain K12) GN=fadL PE=1 SV=5	FADL_ECOLI	Cell outer membrane {ECO:0000269|PubMed:16079137}; Multi-pass membrane protein {ECO:0000269|PubMed:16079137}.	1	3	4	8	4	0.9857	0.034	7e-05		0.9945	0.188	0.00019		1	0.072	0.00033			1	0.188
539	yqjK	Uncharacterized protein YqjK OS=Escherichia coli (strain K12) GN=yqjK PE=4 SV=1	YQJK_ECOLI		2	2	4	8	4	0.9897	0.111	0.00013		0.9779	0.111	0.00015		1	0.253	0.00033			1	0.253
540	ypjD	Inner membrane protein YpjD OS=Escherichia coli (strain K12) GN=ypjD PE=1 SV=1	YPJD_ECOLI	Cell inner membrane; Multi-pass membrane protein.	4	2	2	8	4	1	0.076	0.00026		0.9779	0.076	0.00015		0.9844	0.076	0.00017			1	0.076
541	xthA	Exodeoxyribonuclease III OS=Escherichia coli (strain K12) GN=xthA PE=1 SV=4	EX3_ECOLI		3	3	2	8	3	0.9815	0.246	0.00019		0.9857	0.295	0.00022		0.9677	0.041	0.00015			0.9857	0.295
542	nupG	Nucleoside permease NupG OS=Escherichia coli (strain K12) GN=nupG PE=1 SV=1	NUPG_ECOLI	Cell inner membrane {ECO:0000255|HAMAP-Rule:MF_02049, ECO:0000269|PubMed:15513740, ECO:0000269|PubMed:15919996, ECO:0000269|PubMed:3311747}; Multi-pass membrane protein {ECO:0000255|HAMAP-Rule:MF_02049}.	2	3	3	8	3	0.9897	0.024	0.00013		0.9948	0.115	0.00018		1	0.072	0.00025			1	0.115
543	narV	Respiratory nitrate reductase 2 gamma chain OS=Escherichia coli (strain K12) GN=narV PE=1 SV=1	NARV_ECOLI	Cell inner membrane; Multi-pass membrane protein.	2	3	3	8	3	0	0	0		0.7641	0.173	0.00013		1	0.274	0.00036			1	0.274
544	elyC	Envelope biogenesis factor ElyC OS=Escherichia coli (strain K12) GN=elyC PE=4 SV=1	ELYC_ECOLI	Cell inner membrane {ECO:0000305}; Multi-pass membrane protein {ECO:0000305}.	7			7	7	1	0.189	0.0004											1	0.189
545	ibpA	Small heat shock protein IbpA OS=Escherichia coli (strain K12) GN=ibpA PE=1 SV=1	IBPA_ECOLI	Cytoplasm {ECO:0000269|PubMed:14702418}.	7			7	7	1	0.438	0.00046											1	0.438
546	rplU	50S ribosomal protein L21 OS=Escherichia coli (strain K12) GN=rplU PE=1 SV=1	RL21_ECOLI		7			7	7	1	0.262	0.00045											1	0.262
547	dnaJ	Chaperone protein DnaJ OS=Escherichia coli (strain K12) GN=dnaJ PE=1 SV=3	DNAJ_ECOLI	Cytoplasm.	7			7	7	1	0.154	0.0004											1	0.154
548	ptsI	Phosphoenolpyruvate-protein phosphotransferase OS=Escherichia coli (strain K12) GN=ptsI PE=1 SV=1	PT1_ECOLI	Cytoplasm {ECO:0000305}.	7			7	7	1	0.155	0.00036											1	0.155
549	rplD	50S ribosomal protein L4 OS=Escherichia coli (strain K12) GN=rplD PE=1 SV=1	RL4_ECOLI		7			7	7	1	0.284	0.00044											1	0.284
550	preT	NAD-dependent dihydropyrimidine dehydrogenase subunit PreT OS=Escherichia coli (strain K12) GN=preT PE=1 SV=1	PRET_ECOLI				7	7	7									0.3098	0.051	0.00041			0.3098	0.051
551	glcF	Glycolate oxidase iron-sulfur subunit OS=Escherichia coli (strain K12) GN=glcF PE=4 SV=1	GLCF_ECOLI		7			7	7	1	0.12	0.00046											1	0.12
552	flgK	Flagellar hook-associated protein 1 OS=Escherichia coli (strain K12) GN=flgK PE=1 SV=3	FLGK_ECOLI	Secreted {ECO:0000250}. Bacterial flagellum {ECO:0000250}.	7			7	7	1	0.08	0.00034											1	0.08
553	ydhJ	Uncharacterized protein YdhJ OS=Escherichia coli (strain K12) GN=ydhJ PE=3 SV=2	YDHJ_ECOLI	Membrane {ECO:0000305}; Single-pass membrane protein {ECO:0000305}.	7			7	7	1	0.175	0.00046											1	0.175
554	rpsR	30S ribosomal protein S18 OS=Escherichia coli (strain K12) GN=rpsR PE=1 SV=2	RS18_ECOLI		7			7	7	1	0.48	0.00042											1	0.48
555	rpsT	30S ribosomal protein S20 OS=Escherichia coli (strain K12) GN=rpsT PE=1 SV=2	RS20_ECOLI		7			7	7	1	0.31	0.00038											1	0.31
556	hupA	DNA-binding protein HU-alpha OS=Escherichia coli (strain K12) GN=hupA PE=1 SV=1	DBHA_ECOLI	Cytoplasm, nucleoid {ECO:0000269|PubMed:21903814}. Note=Scattered throughout the nucleoid (PubMed:21903814). {ECO:0000269|PubMed:21903814}.	7			7	7	1	0.467	0.00046											1	0.467
557	ftnA	Bacterial non-heme ferritin OS=Escherichia coli (strain K12) GN=ftnA PE=1 SV=1	FTNA_ECOLI	Cytoplasm.	7			7	7	1	0.382	0.00046											1	0.382
558	infB	Translation initiation factor IF-2 OS=Escherichia coli (strain K12) GN=infB PE=1 SV=1	IF2_ECOLI	Cytoplasm {ECO:0000269|PubMed:1764105}.	7			7	7	1	0.079	0.00046											1	0.079
559	rfaF	ADP-heptose--LPS heptosyltransferase 2 OS=Escherichia coli (strain K12) GN=rfaF PE=1 SV=1	RFAF_ECOLI		7			7	7	1	0.198	0.00045											1	0.198
560	gatZ	D-tagatose-1,6-bisphosphate aldolase subunit GatZ OS=Escherichia coli (strain K12) GN=gatZ PE=1 SV=1	GATZ_ECOLI		7			7	7	1	0.09	0.00045											1	0.09
561	rplK	50S ribosomal protein L11 OS=Escherichia coli (strain K12) GN=rplK PE=1 SV=2	RL11_ECOLI		6	1		7	6	1	0.507	0.0003		0.9693	0.289	7e-05							1	0.507
562	tolB	Protein TolB OS=Escherichia coli (strain K12) GN=tolB PE=1 SV=1	TOLB_ECOLI	Periplasm {ECO:0000269|PubMed:7929011}.	6		1	7	6	1	0.091	0.00039						0.2443	0.147	0.00011			1	0.147
563	araE	Arabinose-proton symporter OS=Escherichia coli (strain K12) GN=araE PE=1 SV=1	ARAE_ECOLI	Cell inner membrane; Multi-pass membrane protein.	5		2	7	5	0.9962	0.102	0.00016						0.3214	0.019	0.00014			0.9962	0.102
564	bamE	Outer membrane protein assembly factor BamE OS=Escherichia coli (strain K12) GN=bamE PE=1 SV=1	BAME_ECOLI	Cell outer membrane {ECO:0000255|HAMAP-Rule:MF_00925, ECO:0000269|PubMed:17404237}; Lipid-anchor {ECO:0000255|HAMAP-Rule:MF_00925, ECO:0000269|PubMed:17404237}.		5	2	7	5					1	0.487	0.00037		0.9844	0.31	0.00017			1	0.487
565	yaiW	Uncharacterized protein YaiW OS=Escherichia coli (strain K12) GN=yaiW PE=4 SV=1	YAIW_ECOLI			5	2	7	5					1	0.239	0.00025		0.9821	0.058	0.00018			1	0.239
566	yhjD	Inner membrane protein YhjD OS=Escherichia coli (strain K12) GN=yhjD PE=1 SV=1	YHJD_ECOLI	Cell inner membrane; Multi-pass membrane protein.	5		2	7	5	1	0.163	0.00025						0.9844	0.042	0.00017			1	0.163
567	znuC	Zinc import ATP-binding protein ZnuC OS=Escherichia coli (strain K12) GN=znuC PE=1 SV=1	ZNUC_ECOLI	Cell inner membrane {ECO:0000255|HAMAP-Rule:MF_01725}; Peripheral membrane protein {ECO:0000255|HAMAP-Rule:MF_01725}.	1	4	2	7	4	0.9897	0.06	7e-05		1	0.191	0.0003		0.9844	0.052	0.00017			1	0.191
568	gltP	Proton/glutamate-aspartate symporter OS=Escherichia coli (strain K12) GN=gltP PE=1 SV=2	GLTP_ECOLI	Cell inner membrane {ECO:0000255|HAMAP-Rule:MF_02063, ECO:0000269|PubMed:15919996, ECO:0000269|PubMed:1971622, ECO:0000269|PubMed:2537813}; Multi-pass membrane protein {ECO:0000255|HAMAP-Rule:MF_02063}.	1	4	2	7	4	0.9897	0.039	7e-05		0.9779	0.076	0.0003		0.9844	0.076	0.00017			0.9897	0.076
569	wrbA	NAD(P)H dehydrogenase (quinone) OS=Escherichia coli (strain K12) GN=wrbA PE=1 SV=2	NQOR_ECOLI			4	3	7	4					0.8144	0.091	0.00023		0.9048	0.091	0.00017			0.9048	0.091
570	dcuB	Anaerobic C4-dicarboxylate transporter DcuB OS=Escherichia coli (strain K12) GN=dcuB PE=1 SV=1	DCUB_ECOLI	Cell inner membrane; Multi-pass membrane protein.	4	3		7	4	1	0.045	0.00026		1	0.056	0.00022							1	0.056
571	purL	Phosphoribosylformylglycinamidine synthase OS=Escherichia coli (strain K12) GN=purL PE=1 SV=3	PUR4_ECOLI	Cytoplasm {ECO:0000255|HAMAP-Rule:MF_00419, ECO:0000269|PubMed:2659070}.		3	4	7	4					0.6727	0.061	0.00016		0.5939	0.061	0.00021			0.6727	0.061
572	ygfX	Inner membrane protein YgfX OS=Escherichia coli (strain K12) GN=ygfX PE=1 SV=1	YGFX_ECOLI	Cell inner membrane {ECO:0000269|PubMed:22239607}; Multi-pass membrane protein {ECO:0000269|PubMed:22239607}.	1	2	4	7	4	0.9222	0.074	6e-05		0.9889	0.148	0.00016		1	0.141	0.00034			1	0.148
573	yjjP	Inner membrane protein YjjP OS=Escherichia coli (strain K12) GN=yjjP PE=1 SV=1	YJJP_ECOLI	Cell inner membrane; Multi-pass membrane protein.	2	1	4	7	4	0.9897	0.098	0.00013		0.9779	0.098	7e-05		1	0.203	0.00034			1	0.203
574	fimA	Type-1 fimbrial protein, A chain OS=Escherichia coli (strain K12) GN=fimA PE=1 SV=2	FIMA1_ECOLI	Fimbrium.	4	1	2	7	4	1	0.242	0.00026		0.9779	0.104	7e-05		0.9844	0.104	0.00017			1	0.242
575	ypdA	Sensor histidine kinase YpdA OS=Escherichia coli (strain K12) GN=ypdA PE=1 SV=1	YPDA_ECOLI	Cell inner membrane {ECO:0000269|PubMed:15919996}; Multi-pass membrane protein {ECO:0000255}.	1	4	2	7	4	0.9897	0.032	7e-05		1	0.085	0.0003		0.9844	0.032	0.00017			1	0.085
576	rsxB	Electron transport complex subunit RsxB OS=Escherichia coli (strain K12) GN=rsxB PE=1 SV=1	RSXB_ECOLI	Cell inner membrane {ECO:0000255|HAMAP-Rule:MF_00463}; Peripheral membrane protein {ECO:0000255|HAMAP-Rule:MF_00463}.	4	3		7	4	0.9897	0.12	0.00026		0.9998	0.198	0.00022							0.9998	0.198
577	tatC	Sec-independent protein translocase protein TatC OS=Escherichia coli (strain K12) GN=tatC PE=1 SV=2	TATC_ECOLI	Cell inner membrane {ECO:0000255|HAMAP-Rule:MF_00902, ECO:0000269|PubMed:11591389, ECO:0000269|PubMed:15225613, ECO:0000269|PubMed:20169075}; Multi-pass membrane protein {ECO:0000255|HAMAP-Rule:MF_00902, ECO:0000269|PubMed:11591389, ECO:0000269|PubMed:15225613, ECO:0000269|PubMed:20169075}. Note=Localizes at the cell poles.	4	2	1	7	4	1	0.066	0.00026		0.9779	0.066	0.00015		0.9844	0.066	8e-05			1	0.066
578	rfc	O-antigen polymerase OS=Escherichia coli (strain K12) GN=rfc PE=4 SV=1 0	RFC_ECOLI	Cell inner membrane {ECO:0000269|PubMed:15919996}; Multi-pass membrane protein {ECO:0000269|PubMed:15919996}.	2	2	3	7	3	0.4008	0.023	0.00011		0.9112	0.023	0.00015		0.9844	0.023	0.00025			0.9844	0.023
579	nfrA	Bacteriophage adsorption protein A OS=Escherichia coli (strain K12) GN=nfrA PE=1 SV=1	NFRA_ECOLI	Cell outer membrane.	2	2	3	7	3	0.5647	0.013	7e-05		0.9693	0.011	0.00015		0.9994	0.024	0.0002			0.9994	0.024
580	mdtB	Multidrug resistance protein MdtB OS=Escherichia coli (strain K12) GN=mdtB PE=1 SV=1	MDTB_ECOLI	Cell inner membrane {ECO:0000255|HAMAP-Rule:MF_01423}; Multi-pass membrane protein {ECO:0000255|HAMAP-Rule:MF_01423}.	2	3	2	7	3	0.9897	0.012	0.00013		0.9943	0.05	0.00018		0.9855	0.056	0.00018			0.9943	0.056
581	yibL	Uncharacterized protein YibL OS=Escherichia coli (strain K12) GN=yibL PE=1 SV=1	YIBL_ECOLI	Cytoplasm {ECO:0000269|PubMed:16980477}. Note=Has been seen to comigrate with the 50S ribosomal subunit in sucrose gradients.	2	2	3	7	3	0.9659	0.1	0.00013		0.5227	0.1	8e-05		0.9779	0.233	0.00015			0.9779	0.233
582	acrF	Multidrug export protein AcrF OS=Escherichia coli (strain K12) GN=acrF PE=1 SV=2	ACRF_ECOLI	Cell inner membrane {ECO:0000269|PubMed:11274125, ECO:0000269|PubMed:15919996}; Multi-pass membrane protein {ECO:0000269|PubMed:11274125, ECO:0000269|PubMed:15919996}.	3	3	1	7	3	0.0069	0	0		1	0.06	0.0003		0.8996	0.091	0.00017			1	0.091
583	yhjK	Protein YhjK OS=Escherichia coli (strain K12) GN=yhjK PE=1 SV=3	YHJK_ECOLI	Cell membrane {ECO:0000305}; Multi-pass membrane protein {ECO:0000305}.	3	2	2	7	3	0.9999	0.092	0.0002		0.9779	0.042	0.00015		0.9844	0.042	0.00017			0.9999	0.092
584	manY	PTS system mannose-specific EIIC component OS=Escherichia coli (strain K12) GN=manY PE=1 SV=1	PTNC_ECOLI	Cell inner membrane {ECO:0000255|PROSITE-ProRule:PRU00429, ECO:0000269|PubMed:15919996}; Multi-pass membrane protein {ECO:0000255|PROSITE-ProRule:PRU00429, ECO:0000269|PubMed:15919996}.	2	2	3	7	3	0.9897	0.071	0.00013		0.9779	0.071	0.00015		0.9844	0.071	0.00025			0.9897	0.071
585	yijD	Inner membrane protein YijD OS=Escherichia coli (strain K12) GN=yijD PE=1 SV=1	YIJD_ECOLI	Cell inner membrane {ECO:0000269|PubMed:15919996}; Multi-pass membrane protein {ECO:0000305}.	2	2	3	7	3	0.9897	0.218	0.00013		1	0.218	0.00015		0.9983	0.437	0.00024			1	0.437
586	rplF	50S ribosomal protein L6 OS=Escherichia coli (strain K12) GN=rplF PE=1 SV=2	RL6_ECOLI		6			6	6	1	0.424	0.0004											1	0.424
587	rseB	Sigma-E factor regulatory protein RseB OS=Escherichia coli (strain K12) GN=rseB PE=1 SV=1	RSEB_ECOLI	Periplasm {ECO:0000269|PubMed:11777003, ECO:0000269|PubMed:9159522, ECO:0000269|PubMed:9159523}. Note=Partially associates with the inner membrane via RseA.	6			6	6	1	0.123	0.0004											1	0.123
588	cheZ	Protein phosphatase CheZ OS=Escherichia coli (strain K12) GN=cheZ PE=1 SV=1	CHEZ_ECOLI	Cytoplasm {ECO:0000269|PubMed:12644507}. Note=Colocalizes with CheA chemoreceptor patches near the cell poles, which requires CheA(short).	6			6	6	1	0.248	0.00039											1	0.248
589	rplI	50S ribosomal protein L9 OS=Escherichia coli (strain K12) GN=rplI PE=1 SV=1	RL9_ECOLI		6			6	6	1	0.329	0.00035											1	0.329
590	aldA	Lactaldehyde dehydrogenase OS=Escherichia coli (strain K12) GN=aldA PE=1 SV=2	ALDA_ECOLI		6			6	6	1	0.088	0.00035											1	0.088
591	hemH	Ferrochelatase OS=Escherichia coli (strain K12) GN=hemH PE=1 SV=3	HEMH_ECOLI	Cytoplasm.	6			6	6	1	0.125	0.00039											1	0.125
592	rnr	Ribonuclease R OS=Escherichia coli (strain K12) GN=rnr PE=1 SV=2 1	RNR_ECOLI	Cytoplasm {ECO:0000305}.	6			6	6	1	0.095	0.00039											1	0.095
593	hisP	Histidine transport ATP-binding protein HisP OS=Escherichia coli (strain K12) GN=hisP PE=1 SV=2	HISP_ECOLI	Cell inner membrane; Peripheral membrane protein.		6		6	6					1	0.28	0.00044							1	0.28
594	sucD	Succinate--CoA ligase [ADP-forming] subunit alpha OS=Escherichia coli (strain K12) GN=sucD PE=1 SV=2	SUCD_ECOLI		6			6	6	1	0.215	0.0003											1	0.215
595	secA	Protein translocase subunit SecA OS=Escherichia coli (strain K12) GN=secA PE=1 SV=2	SECA_ECOLI	Cell inner membrane; Peripheral membrane protein; Cytoplasmic side. Cytoplasm. Note=Distribution is 50-50.	6			6	6	1	0.15	0.0003											1	0.15
596	rseA	Anti-sigma-E factor RseA OS=Escherichia coli (strain K12) GN=rseA PE=1 SV=1	RSEA_ECOLI	Cell inner membrane {ECO:0000269|PubMed:11777003, ECO:0000269|PubMed:12183369, ECO:0000269|PubMed:9159522, ECO:0000269|PubMed:9159523}; Single-pass type II membrane protein {ECO:0000269|PubMed:11777003, ECO:0000269|PubMed:12183369, ECO:0000269|PubMed:9159522, ECO:0000269|PubMed:9159523}. Note=Following cleavage by DegS the large fragment of the protein is still in the inner membrane and retains i…	6			6	6	0.9976	0.162	0.00034											0.9976	0.162
597	ynjB	Protein YnjB OS=Escherichia coli (strain K12) GN=ynjB PE=1 SV=2	YNJB_ECOLI		6			6	6	1	0.131	0.00033											1	0.131
598	glrK	Sensor histidine kinase GlrK OS=Escherichia coli (strain K12) GN=glrK PE=1 SV=3	GLRK_ECOLI	Cell inner membrane; Multi-pass membrane protein.	6			6	6	1	0.171	0.00033											1	0.171
599	glyA	Serine hydroxymethyltransferase OS=Escherichia coli (strain K12) GN=glyA PE=1 SV=1	GLYA_ECOLI	Cytoplasm.	6			6	6	1	0.091	0.00032											1	0.091
600	rmuC	DNA recombination protein RmuC OS=Escherichia coli (strain K12) GN=rmuC PE=3 SV=1	RMUC_ECOLI		6			6	6	1	0.072	0.00034											1	0.072
601	fdoI	Formate dehydrogenase, cytochrome b556(fdo) subunit OS=Escherichia coli (strain K12) GN=fdoI PE=1 SV=1	FDOI_ECOLI	Cell inner membrane; Multi-pass membrane protein.	6			6	6	1	0.28	0.00039											1	0.28
602	yedI	Inner membrane protein YedI OS=Escherichia coli (strain K12) GN=yedI PE=1 SV=2	YEDI_ECOLI	Cell inner membrane; Multi-pass membrane protein.	6			6	6	1	0.102	0.00031											1	0.102
603	rpsQ	30S ribosomal protein S17 OS=Escherichia coli (strain K12) GN=rpsQ PE=1 SV=2	RS17_ECOLI		6			6	6	1	0.429	0.00039											1	0.429
604	ybbO	Uncharacterized oxidoreductase YbbO OS=Escherichia coli (strain K12) GN=ybbO PE=3 SV=1	YBBO_ECOLI		6			6	6	1	0.16	0.00039											1	0.16
605	fdnH	Formate dehydrogenase, nitrate-inducible, iron-sulfur subunit OS=Escherichia coli (strain K12) GN=fdnH PE=1 SV=1	FDNH_ECOLI	Cell inner membrane {ECO:0000269|PubMed:11884747}; Single-pass membrane protein {ECO:0000269|PubMed:11884747}.	6			6	6	1	0.248	0.00053											1	0.248
606	kdgK	2-dehydro-3-deoxygluconokinase OS=Escherichia coli (strain K12) GN=kdgK PE=1 SV=1	KDGK_ECOLI		6			6	6	1	0.233	0.00033											1	0.233
607	glcD	Glycolate oxidase subunit GlcD OS=Escherichia coli (strain K12) GN=glcD PE=3 SV=1	GLCD_ECOLI		6			6	6	1	0.092	0.00042											1	0.092
608	perM	Putative permease PerM OS=Escherichia coli (strain K12) GN=perM PE=3 SV=1	PERM_ECOLI	Cell membrane {ECO:0000305}; Multi-pass membrane protein {ECO:0000305}.	6			6	6	0.9995	0.105	0.00023											0.9995	0.105
609	udp	Uridine phosphorylase OS=Escherichia coli (strain K12) GN=udp PE=1 SV=3 0	UDP_ECOLI	Cytoplasm.	6			6	6	0.9897	0.119	0.00039											0.9897	0.119
610	sapD	Putrescine export system ATP-binding protein SapD OS=Escherichia coli (strain K12) GN=sapD PE=1 SV=1	SAPD_ECOLI	Cell inner membrane {ECO:0000305}; Peripheral membrane protein {ECO:0000305}.	6			6	6	1	0.088	0.00025											1	0.088
611	crr	PTS system glucose-specific EIIA component OS=Escherichia coli (strain K12) GN=crr PE=1 SV=2 0	PTGA_ECOLI	Cytoplasm {ECO:0000305}.	6			6	6	1	0.189	0.00039											1	0.189
612	rplX	50S ribosomal protein L24 OS=Escherichia coli (strain K12) GN=rplX PE=1 SV=2	RL24_ECOLI		6			6	6	1	0.269	0.00039											1	0.269
613	degQ	Periplasmic pH-dependent serine endoprotease DegQ OS=Escherichia coli (strain K12) GN=degQ PE=1 SV=1	DEGQ_ECOLI	Periplasm {ECO:0000269|PubMed:8576051}.	6			6	6	1	0.147	0.00039											1	0.147
614	rfaJ	Lipopolysaccharide 1,2-glucosyltransferase OS=Escherichia coli (strain K12) GN=rfaJ PE=3 SV=2	RFAJ_ECOLI		6			6	6	1	0.145	0.00039											1	0.145
615	yhjG	AsmA family protein YhjG OS=Escherichia coli (strain K12) GN=yhjG PE=3 SV=3	YHJG_ECOLI	Cell membrane {ECO:0000305}; Single-pass membrane protein {ECO:0000305}.	5		1	6	5	1	0.085	0.00032						0.7206	0.058	0.00011			1	0.085
616	hsdM	Type I restriction enzyme EcoKI M protein OS=Escherichia coli (strain K12) GN=hsdM PE=1 SV=1	T1MK_ECOLI		5		1	6	5	0.9988	0.129	0.00016						0.6033	0.108	0.00012			0.9988	0.129
617	lysP	Lysine-specific permease OS=Escherichia coli (strain K12) GN=lysP PE=1 SV=5	LYSP_ECOLI	Cell inner membrane; Multi-pass membrane protein.		1	5	6	5					0.9672	0.031	7e-05		1	0.031	0.00042			1	0.031
618	mngB	Mannosylglycerate hydrolase OS=Escherichia coli (strain K12) GN=mngB PE=1 SV=2	MNGB_ECOLI		5		1	6	5	0.9994	0.035	0.00023						0.4578	0.043	8e-05			0.9994	0.043
619	citF	Citrate lyase alpha chain OS=Escherichia coli (strain K12) GN=citF PE=2 SV=1	CILA_ECOLI	Cytoplasm.		5	1	6	5					0.6096	0.049	0.00021		0.9648	0.049	8e-05			0.9648	0.049
620	intD	Prophage integrase IntD OS=Escherichia coli (strain K12) GN=intD PE=3 SV=1	INTD_ECOLI		2		4	6	4	0.6462	0.039	0.00012						0.9355	0.039	0.00022			0.9355	0.039
621	kbaY	D-tagatose-1,6-bisphosphate aldolase subunit KbaY OS=Escherichia coli (strain K12) GN=kbaY PE=1 SV=1	KBAY_ECOLI			2	4	6	4					0.9714	0.028	0.00015		0.9707	0.115	0.00019			0.9714	0.115
622	mdtC	Multidrug resistance protein MdtC OS=Escherichia coli (strain K12) GN=mdtC PE=1 SV=1	MDTC_ECOLI	Cell inner membrane; Multi-pass membrane protein.		2	4	6	4					0.9779	0.012	0.00015		1	0.09	0.00029			1	0.09
623	yejK	Nucleoid-associated protein YejK OS=Escherichia coli (strain K12) GN=yejK PE=1 SV=3	NDPA_ECOLI	Cytoplasm, nucleoid.	4	2		6	4	0.9877	0.057	0.00025		0.963	0.057	0.00015							0.9877	0.057
624	tsf	Elongation factor Ts OS=Escherichia coli (strain K12) GN=tsf PE=1 SV=2 0	EFTS_ECOLI	Cytoplasm.	4		2	6	4	1	0.187	0.00026						0.9277	0.053	0.00017			1	0.187
625	ulaA	Ascorbate-specific PTS system EIIC component OS=Escherichia coli (strain K12) GN=ulaA PE=1 SV=3	ULAA_ECOLI	Cell inner membrane {ECO:0000269|PubMed:15919996}; Multi-pass membrane protein {ECO:0000269|PubMed:15919996}.		3	3	6	3					0.9799	0.092	0.00012		0.983	0.092	0.0002			0.983	0.092
626	tatE	Sec-independent protein translocase protein TatE OS=Escherichia coli (strain K12) GN=tatE PE=2 SV=1	TATE_ECOLI	Cell inner membrane {ECO:0000255|HAMAP-Rule:MF_00903}; Single-pass membrane protein {ECO:0000255|HAMAP-Rule:MF_00903}.	3	1	2	6	3	0.9989	0.328	0.00018		0.9404	0.164	7e-05		0.9663	0.164	0.00017			0.9989	0.328
627	nlpE	Lipoprotein NlpE OS=Escherichia coli (strain K12) GN=nlpE PE=1 SV=1	NLPE_ECOLI	Cell outer membrane {ECO:0000269|PubMed:15252048, ECO:0000305|PubMed:7635808}; Lipid-anchor {ECO:0000305|PubMed:15252048, ECO:0000305|PubMed:7635808}.	1	3	2	6	3	0.9897	0.081	7e-05		0.9968	0.237	0.0002		0.9969	0.284	0.00015			0.9969	0.284
628	kefC	Glutathione-regulated potassium-efflux system protein KefC OS=Escherichia coli (strain K12) GN=kefC PE=1 SV=2	KEFC_ECOLI	Cell inner membrane {ECO:0000255|HAMAP-Rule:MF_01413, ECO:0000269|PubMed:15919996, ECO:0000269|PubMed:2046548}; Multi-pass membrane protein {ECO:0000255|HAMAP-Rule:MF_01413, ECO:0000269|PubMed:15919996, ECO:0000269|PubMed:2046548}.	1	3	2	6	3	0.3448	0.084	6e-05		1	0.035	0.00022		0.9954	0.035	0.00013			1	0.084
629	kbl	2-amino-3-ketobutyrate coenzyme A ligase OS=Escherichia coli (strain K12) GN=kbl PE=1 SV=1 0	KBL_ECOLI		3		3	6	3	0.9972	0.116	0.00018						0.984	0.239	0.00017			0.9972	0.239
630	fetA	Probable iron export ATP-binding protein FetA OS=Escherichia coli (strain K12) GN=fetA PE=1 SV=1	FETA_ECOLI	Cell inner membrane {ECO:0000250}; Peripheral membrane protein {ECO:0000250}.	5			5	5	1	0.236	0.00034											1	0.236
631	rpsO	30S ribosomal protein S15 OS=Escherichia coli (strain K12) GN=rpsO PE=1 SV=2	RS15_ECOLI		5			5	5	1	0.506	0.00029											1	0.506
632	hldD	ADP-L-glycero-D-manno-heptose-6-epimerase OS=Escherichia coli (strain K12) GN=hldD PE=1 SV=1	HLDD_ECOLI		5			5	5	0.9981	0.097	0.00021											0.9981	0.097
633	btsS	Sensor histidine kinase BtsS OS=Escherichia coli (strain K12) GN=btsS PE=1 SV=1	BTSS_ECOLI	Cell inner membrane {ECO:0000269|PubMed:15919996}; Multi-pass membrane protein {ECO:0000255}.	5			5	5	1	0.05	0.00034											1	0.05
634	fadJ	Fatty acid oxidation complex subunit alpha OS=Escherichia coli (strain K12) GN=fadJ PE=1 SV=1	FADJ_ECOLI	Cytoplasm {ECO:0000250}.	5			5	5	1	0.069	0.00029											1	0.069
635	gatA	PTS system galactitol-specific EIIA component OS=Escherichia coli (strain K12) GN=gatA PE=1 SV=1	PTKA_ECOLI	Cytoplasm {ECO:0000305|PubMed:8955298}.	5			5	5	1	0.253	0.00027											1	0.253
636	gnsB	Protein GnsB OS=Escherichia coli (strain K12) GN=gnsB PE=3 SV=2	GNSB_ECOLI		5			5	5	1	0.404	0.00031											1	0.404
637	artI	Putative ABC transporter arginine-binding protein 2 OS=Escherichia coli (strain K12) GN=artI PE=1 SV=3	ARTI_ECOLI	Periplasm {ECO:0000269|PubMed:8801422}.	5			5	5	0.7764	0.107	0.00024											0.7764	0.107
638	yihT	Sulfofructosephosphate aldolase OS=Escherichia coli (strain K12) GN=yihT PE=1 SV=1	SQUT_ECOLI				5	5	5									0.997	0.175	0.00021			0.997	0.175
639	yccA	Modulator of FtsH protease YccA OS=Escherichia coli (strain K12) GN=yccA PE=1 SV=1	YCCA_ECOLI	Cell inner membrane; Multi-pass membrane protein. Note=There are conflicting results regarding the localization of the C-terminus of this protein: According to a report, the C-terminus localizes in the periplasm (PubMed:10357810). Another report gives the C-terminus in the cytoplasm (PubMed:15919996). We show the periplasmic location. {ECO:0000269|PubMed:10357810, ECO:0000269|PubMed:15919996}.			5	5	5									0.9999	0.073	0.00035			0.9999	0.073
640	clsC	Cardiolipin synthase C OS=Escherichia coli (strain K12) GN=clsC PE=1 SV=2	CLSC_ECOLI		5			5	5	1	0.063	0.00032											1	0.063
641	icd	Isocitrate dehydrogenase [NADP] OS=Escherichia coli (strain K12) GN=icd PE=1 SV=1 1	IDH_ECOLI		5			5	5	1	0.094	0.00031											1	0.094
642	rpsS	30S ribosomal protein S19 OS=Escherichia coli (strain K12) GN=rpsS PE=1 SV=2	RS19_ECOLI		5			5	5	0.9998	0.326	0.00023											0.9998	0.326
643	nrfC	Protein NrfC OS=Escherichia coli (strain K12) GN=nrfC PE=3 SV=1	NRFC_ECOLI		5			5	5	1	0.184	0.00026											1	0.184
644	mhpA	3-(3-hydroxy-phenyl)propionate/3-hydroxycinnamic acid hydroxylase OS=Escherichia coli (strain K12) GN=mhpA PE=1 SV=1	MHPA_ECOLI		5			5	5	0.9044	0.123	0.00014											0.9044	0.123
645	recJ	Single-stranded-DNA-specific exonuclease RecJ OS=Escherichia coli (strain K12) GN=recJ PE=1 SV=2	RECJ_ECOLI		5			5	5	0.9124	0.014	0.00023											0.9124	0.014
646	flk	Flagellar regulator flk OS=Escherichia coli (strain K12) GN=flk PE=3 SV=2 0	FLK_ECOLI	Cell inner membrane {ECO:0000305}; Single-pass membrane protein {ECO:0000305}.	5			5	5	1	0.082	0.00032											1	0.082
647	rapZ	RNase adapter protein RapZ OS=Escherichia coli (strain K12) GN=rapZ PE=1 SV=1	RAPZ_ECOLI		5			5	5	1	0.158	0.00033											1	0.158
648	prs	Ribose-phosphate pyrophosphokinase OS=Escherichia coli (strain K12) GN=prs PE=1 SV=2 0	KPRS_ECOLI	Cytoplasm {ECO:0000255|HAMAP-Rule:MF_00583}.	4		1	5	4	1	0.076	0.00026						0.8931	0.127	8e-05			1	0.127
649	entF	Enterobactin synthase component F OS=Escherichia coli (strain K12) GN=entF PE=1 SV=3	ENTF_ECOLI			4	1	5	4					0.9977	0.109	0.00021		0.8505	0.039	0.00011			0.9977	0.109
650	yghJ	Putative lipoprotein AcfD homolog OS=Escherichia coli (strain K12) GN=yghJ PE=3 SV=1	ACFD_ECOLI	Cell membrane {ECO:0000255|PROSITE-ProRule:PRU00303}; Lipid-anchor {ECO:0000255|PROSITE-ProRule:PRU00303}.	1	4		5	4	0.384	0.026	8e-05		0.9809	0.046	0.0002							0.9809	0.046
651	yhaH	Inner membrane protein YhaH OS=Escherichia coli (strain K12) GN=yhaH PE=1 SV=1	YHAH_ECOLI	Cell inner membrane; Multi-pass membrane protein.	4		1	5	4	0.9897	0.207	0.00026						0.9844	0.207	8e-05			0.9897	0.207
652	nfrB	Bacteriophage adsorption protein B OS=Escherichia coli (strain K12) GN=nfrB PE=4 SV=1	NFRB_ECOLI	Cell inner membrane {ECO:0000269|PubMed:15919996}; Multi-pass membrane protein {ECO:0000269|PubMed:15919996}.	4		1	5	4	1	0.062	0.00026						0.9263	0.054	8e-05			1	0.062
653	yjcC	Putative cyclic-di-GMP phosphodiesterase YjcC OS=Escherichia coli (strain K12) GN=yjcC PE=1 SV=2	YJCC_ECOLI	Cell inner membrane {ECO:0000305}; Multi-pass membrane protein {ECO:0000305}.	1		4	5	4	0.9513	0.072	9e-05						0.5745	0.076	0.00018			0.9513	0.076
654	hslO	33 kDa chaperonin OS=Escherichia coli (strain K12) GN=hslO PE=1 SV=1	HSLO_ECOLI	Cytoplasm.	4		1	5	4	1	0.062	0.00026						0.5229	0.113	8e-05			1	0.113
655	rpsL	30S ribosomal protein S12 OS=Escherichia coli (strain K12) GN=rpsL PE=1 SV=2	RS12_ECOLI		4		1	5	4	0.9998	0.177	0.00026						0.4497	0.411	0.00012			0.9998	0.411
656	mlaC	Probable phospholipid-binding protein MlaC OS=Escherichia coli (strain K12) GN=mlaC PE=1 SV=1	MLAC_ECOLI	Periplasm {ECO:0000305|PubMed:19383799}.	4		1	5	4	0.597	0.047	0.00015						0.5538	0.275	0.0001			0.597	0.275
657	clpX	ATP-dependent Clp protease ATP-binding subunit ClpX OS=Escherichia coli (strain K12) GN=clpX PE=1 SV=2	CLPX_ECOLI		4	1		5	4	0.9897	0.054	0.00026		0.2876	0.17	7e-05							0.9897	0.17
658	rfbX	Putative O-antigen transporter OS=Escherichia coli (strain K12) GN=rfbX PE=1 SV=4	RFBX_ECOLI	Cell inner membrane; Multi-pass membrane protein.	2	3		5	3	0.9897	0.113	0.00013		1	0.173	0.00017							1	0.173
659	srlA	PTS system glucitol/sorbitol-specific EIIC component OS=Escherichia coli (strain K12) GN=srlA PE=1 SV=1	PTHC_ECOLI	Cell inner membrane {ECO:0000255|PROSITE-ProRule:PRU00430, ECO:0000305|PubMed:3553176}; Multi-pass membrane protein {ECO:0000255|PROSITE-ProRule:PRU00430, ECO:0000305|PubMed:3553176}.		3	2	5	3					0.9779	0.118	0.00022		0.9844	0.118	0.00017			0.9844	0.118
660	phoR	Phosphate regulon sensor protein PhoR OS=Escherichia coli (strain K12) GN=phoR PE=1 SV=1	PHOR_ECOLI	Cell inner membrane {ECO:0000269|PubMed:2187152}; Multi-pass membrane protein {ECO:0000269|PubMed:2187152}.		3	2	5	3					1	0.139	0.00022		0.9985	0.053	0.00016			1	0.139
661	viaA	Protein ViaA OS=Escherichia coli (strain K12) GN=viaA PE=1 SV=1	VIAA_ECOLI			3	2	5	3					0.9906	0.114	0.00021		0.839	0.168	0.00011			0.9906	0.168
662	murP	PTS system N-acetylmuramic acid-specific EIIBC component OS=Escherichia coli (strain K12) GN=murP PE=1 SV=1	PTYBC_ECOLI	Cell inner membrane {ECO:0000255|PROSITE-ProRule:PRU00426}; Multi-pass membrane protein {ECO:0000255|PROSITE-ProRule:PRU00426}.	2		3	5	3	0.9321	0.027	0.00012						0.9943	0.146	0.00019			0.9943	0.146
663	nanT	Sialic acid transporter NanT OS=Escherichia coli (strain K12) GN=nanT PE=1 SV=2	NANT_ECOLI	Cell inner membrane {ECO:0000255|HAMAP-Rule:MF_01238, ECO:0000269|PubMed:15919996}; Multi-pass membrane protein {ECO:0000255|HAMAP-Rule:MF_01238}.	1	1	3	5	3	0.9897	0.022	7e-05		0.9779	0.048	8e-05		0.9844	0.04	0.00025			0.9897	0.048
664	ybiW	Putative formate acetyltransferase 3 OS=Escherichia coli (strain K12) GN=ybiW PE=3 SV=1	PFLF_ECOLI	Cytoplasm {ECO:0000250}.		3	2	5	3					0.7794	0.083	0.00013		0.9652	0.152	0.00018			0.9652	0.152
665	yqhA	UPF0114 protein YqhA OS=Escherichia coli (strain K12) GN=yqhA PE=3 SV=1	YQHA_ECOLI	Cell membrane {ECO:0000305}; Multi-pass membrane protein {ECO:0000305}.		2	3	5	3					0.9779	0.091	0.00015		1	0.104	0.00025			1	0.104
666	surA	Chaperone SurA OS=Escherichia coli (strain K12) GN=surA PE=1 SV=1	SURA_ECOLI	Periplasm. Note=Is capable of associating with the outer membrane.	2		3	5	3	0.9897	0.037	0.00013						1	0.126	0.00026			1	0.126
667	dedA	Protein DedA OS=Escherichia coli (strain K12) GN=dedA PE=1 SV=1	DEDA_ECOLI	Cell inner membrane; Multi-pass membrane protein.		2	3	5	3					0.9779	0.055	0.00015		1	0.091	0.00025			1	0.091
668	tpiA	Triosephosphate isomerase OS=Escherichia coli (strain K12) GN=tpiA PE=1 SV=1	TPIS_ECOLI	Cytoplasm {ECO:0000255|HAMAP-Rule:MF_00147, ECO:0000305}.	4			4	4	1	0.369	0.00018											1	0.369
669	yeaJ	Putative diguanylate cyclase YeaJ OS=Escherichia coli (strain K12) GN=yeaJ PE=1 SV=2	YEAJ_ECOLI	Cell inner membrane {ECO:0000305}; Multi-pass membrane protein {ECO:0000305}.	4			4	4	1	0.05	0.00026											1	0.05
670	glyS	Glycine--tRNA ligase beta subunit OS=Escherichia coli (strain K12) GN=glyS PE=1 SV=4	SYGB_ECOLI	Cytoplasm.	4			4	4	1	0.129	0.00024											1	0.129
671	rfaI	Lipopolysaccharide 1,3-galactosyltransferase OS=Escherichia coli (strain K12) GN=rfaI PE=3 SV=1	RFAI_ECOLI		4			4	4	1	0.103	0.00026											1	0.103
672	maeA	NAD-dependent malic enzyme OS=Escherichia coli (strain K12) GN=maeA PE=1 SV=4	MAO1_ECOLI		4			4	4	1	0.073	0.00026											1	0.073
673	malX	PTS system maltose-specific EIICB component OS=Escherichia coli (strain K12) GN=malX PE=1 SV=3	PTOCB_ECOLI	Cell inner membrane {ECO:0000255|PROSITE-ProRule:PRU00426, ECO:0000269|PubMed:15919996}; Multi-pass membrane protein {ECO:0000255|PROSITE-ProRule:PRU00426, ECO:0000269|PubMed:15919996}.	4			4	4	1	0.074	0.00026											1	0.074
674	lpxB	Lipid-A-disaccharide synthase OS=Escherichia coli (strain K12) GN=lpxB PE=1 SV=2	LPXB_ECOLI		4			4	4	0.9996	0.084	0.00026											0.9996	0.084
675	htpG	Chaperone protein HtpG OS=Escherichia coli (strain K12) GN=htpG PE=1 SV=1	HTPG_ECOLI	Cytoplasm {ECO:0000269|PubMed:16079137}. Cell inner membrane {ECO:0000269|PubMed:16079137}; Peripheral membrane protein {ECO:0000269|PubMed:16079137}.	4			4	4	0.9993	0.066	0.00021											0.9993	0.066
676	groS	10 kDa chaperonin OS=Escherichia coli (strain K12) GN=groS PE=1 SV=1	CH10_ECOLI	Cytoplasm {ECO:0000269|PubMed:22380631}. Note=Exclusively localized in foci, usually near 1 cell pole in mid-to-late exponential phase; polar localization depends on the minCDE operon. Foci form near midcell.	4			4	4	1	0.289	0.00026											1	0.289
677	rpsJ	30S ribosomal protein S10 OS=Escherichia coli (strain K12) GN=rpsJ PE=1 SV=1	RS10_ECOLI		4			4	4	1	0.204	0.00026											1	0.204
678	tktA	Transketolase 1 OS=Escherichia coli (strain K12) GN=tktA PE=1 SV=5	TKT1_ECOLI		4			4	4	1	0.081	0.00027											1	0.081
679	yohK	Inner membrane protein YohK OS=Escherichia coli (strain K12) GN=yohK PE=1 SV=1	YOHK_ECOLI	Cell inner membrane; Multi-pass membrane protein.			4	4	4									0.9962	0.312	0.0003			0.9962	0.312
680	ynjA	Uncharacterized protein YnjA OS=Escherichia coli (strain K12) GN=ynjA PE=4 SV=1	YNJA_ECOLI		4			4	4	1	0.181	0.00024											1	0.181
681	amiB	N-acetylmuramoyl-L-alanine amidase AmiB OS=Escherichia coli (strain K12) GN=amiB PE=1 SV=2	AMIB_ECOLI	Periplasm {ECO:0000250}.			4	4	4									0.9889	0.144	0.00027			0.9889	0.144
682	rfaC	Lipopolysaccharide heptosyltransferase 1 OS=Escherichia coli (strain K12) GN=rfaC PE=1 SV=1	RFAC_ECOLI		4			4	4	1	0.103	0.00027											1	0.103
683	creA	Protein CreA OS=Escherichia coli (strain K12) GN=creA PE=3 SV=1	CREA_ECOLI		4			4	4	1	0.318	0.00027											1	0.318
684	ccmC	Heme exporter protein C OS=Escherichia coli (strain K12) GN=ccmC PE=1 SV=1	CCMC_ECOLI	Cell inner membrane; Multi-pass membrane protein.			4	4	4									1	0.049	0.00028			1	0.049
685	ileS	Isoleucine--tRNA ligase OS=Escherichia coli (strain K12) GN=ileS PE=1 SV=5	SYI_ECOLI	Cytoplasm.	4			4	4	1	0.08	0.00023											1	0.08
686	mdlA	Multidrug resistance-like ATP-binding protein MdlA OS=Escherichia coli (strain K12) GN=mdlA PE=3 SV=1	MDLA_ECOLI	Cell inner membrane {ECO:0000269|PubMed:15919996}; Multi-pass membrane protein {ECO:0000255|PROSITE-ProRule:PRU00441, ECO:0000269|PubMed:15919996}.	4			4	4	1	0.11	0.00023											1	0.11
687	trpS	Tryptophan--tRNA ligase OS=Escherichia coli (strain K12) GN=trpS PE=1 SV=3	SYW_ECOLI	Cytoplasm.	4			4	4	1	0.135	0.00022											1	0.135
688	ybiT	Uncharacterized ABC transporter ATP-binding protein YbiT OS=Escherichia coli (strain K12) GN=ybiT PE=1 SV=1	YBIT_ECOLI				4	4	4									0.9685	0.058	0.00024			0.9685	0.058
689	dxs	1-deoxy-D-xylulose-5-phosphate synthase OS=Escherichia coli (strain K12) GN=dxs PE=1 SV=3 0	DXS_ECOLI		4			4	4	0.8015	0.06	0.00019											0.8015	0.06
690	yghU	Disulfide-bond oxidoreductase YghU OS=Escherichia coli (strain K12) GN=yghU PE=1 SV=2	YGHU_ECOLI				4	4	4									0.5392	0.17	0.00023			0.5392	0.17
691	dapD	2,3,4,5-tetrahydropyridine-2,6-dicarboxylate N-succinyltransferase OS=Escherichia coli (strain K12) GN=dapD PE=1 SV=1	DAPD_ECOLI	Cytoplasm.	4			4	4	1	0.336	0.00025											1	0.336
692	zntB	Zinc transport protein ZntB OS=Escherichia coli (strain K12) GN=zntB PE=1 SV=1	ZNTB_ECOLI	Cell inner membrane; Multi-pass membrane protein.	4			4	4	0.9994	0.055	0.00025											0.9994	0.055
693	fadD	Long-chain-fatty-acid--CoA ligase OS=Escherichia coli (strain K12) GN=fadD PE=1 SV=1	LCFA_ECOLI	Membrane {ECO:0000250}; Peripheral membrane protein {ECO:0000250}. Note=Partially membrane-associated. {ECO:0000250}.	4			4	4	0.997	0.107	0.00025											0.997	0.107
694	sapA	Probable ABC transporter periplasmic-binding protein SapA OS=Escherichia coli (strain K12) GN=sapA PE=3 SV=1	SAPA_ECOLI	Periplasm {ECO:0000305}.	4			4	4	1	0.095	0.00027											1	0.095
695	rfaQ	Lipopolysaccharide core heptosyltransferase RfaQ OS=Escherichia coli (strain K12) GN=rfaQ PE=3 SV=2	RFAQ_ECOLI		4			4	4	0.9513	0.052	0.00018											0.9513	0.052
696	sapF	Putrescine export system ATP-binding protein SapF OS=Escherichia coli (strain K12) GN=sapF PE=1 SV=1	SAPF_ECOLI	Cell inner membrane {ECO:0000305}; Peripheral membrane protein {ECO:0000305}.	4			4	4	1	0.075	0.00026											1	0.075
697	glyQ	Glycine--tRNA ligase alpha subunit OS=Escherichia coli (strain K12) GN=glyQ PE=1 SV=2	SYGA_ECOLI	Cytoplasm.	4			4	4	1	0.083	0.00026											1	0.083
698	rmf	Ribosome modulation factor OS=Escherichia coli (strain K12) GN=rmf PE=1 SV=1 0	RMF_ECOLI	Cytoplasm {ECO:0000305}.	4			4	4	0.9999	0.309	0.00026											0.9999	0.309
699	rpsH	30S ribosomal protein S8 OS=Escherichia coli (strain K12) GN=rpsH PE=1 SV=2	RS8_ECOLI		4			4	4	0.9999	0.162	0.00026											0.9999	0.162
700	astA	Arginine N-succinyltransferase OS=Escherichia coli (strain K12) GN=astA PE=2 SV=1	ASTA_ECOLI		4			4	4	0.7671	0.14	0.00014											0.7671	0.14
701	yejE	Inner membrane ABC transporter permease protein YejE OS=Escherichia coli (strain K12) GN=yejE PE=1 SV=1	YEJE_ECOLI	Cell inner membrane; Multi-pass membrane protein.	4			4	4	1	0.114	0.0002											1	0.114
702	cheW	Chemotaxis protein CheW OS=Escherichia coli (strain K12) GN=cheW PE=1 SV=1	CHEW_ECOLI	Cytoplasm.	4			4	4	0.9994	0.102	0.0002											0.9994	0.102
703	pgsA	CDP-diacylglycerol--glycerol-3-phosphate 3-phosphatidyltransferase OS=Escherichia coli (strain K12) GN=pgsA PE=1 SV=2	PGSA_ECOLI	Cell inner membrane; Multi-pass membrane protein.	4			4	4	0.9993	0.137	0.0002											0.9993	0.137
704	rplO	50S ribosomal protein L15 OS=Escherichia coli (strain K12) GN=rplO PE=1 SV=1	RL15_ECOLI		4			4	4	0.9971	0.222	0.0002											0.9971	0.222
705	ppiB	Peptidyl-prolyl cis-trans isomerase B OS=Escherichia coli (strain K12) GN=ppiB PE=1 SV=2	PPIB_ECOLI	Cytoplasm.	4			4	4	0.9963	0.067	0.0002											0.9963	0.067
706	proW	Glycine betaine/proline betaine transport system permease protein ProW OS=Escherichia coli (strain K12) GN=proW PE=1 SV=1	PROW_ECOLI	Cell inner membrane {ECO:0000269|PubMed:15919996}; Multi-pass membrane protein {ECO:0000255}.	4			4	4	0.9997	0.096	0.00026											0.9997	0.096
707	gmr	Cyclic di-GMP phosphodiesterase Gmr OS=Escherichia coli (strain K12) GN=gmr PE=1 SV=1 0	GMR_ECOLI		4			4	4	0.9837	0.07	0.00017											0.9837	0.07
708	manA	Mannose-6-phosphate isomerase OS=Escherichia coli (strain K12) GN=manA PE=1 SV=1	MANA_ECOLI	Cytoplasm {ECO:0000305}.	4			4	4	1	0.146	0.00025											1	0.146
709	dppD	Dipeptide transport ATP-binding protein DppD OS=Escherichia coli (strain K12) GN=dppD PE=3 SV=1	DPPD_ECOLI	Cell inner membrane {ECO:0000305}; Peripheral membrane protein {ECO:0000305}.	4			4	4	1	0.095	0.00025											1	0.095
710	polB	DNA polymerase II OS=Escherichia coli (strain K12) GN=polB PE=1 SV=2	DPO2_ECOLI		4			4	4	0.9984	0.054	0.00023											0.9984	0.054
711	parC	DNA topoisomerase 4 subunit A OS=Escherichia coli (strain K12) GN=parC PE=1 SV=1	PARC_ECOLI	Cell membrane; Peripheral membrane protein.	4			4	4	0.9975	0.125	0.00018											0.9975	0.125
712	proS	Proline--tRNA ligase OS=Escherichia coli (strain K12) GN=proS PE=1 SV=4	SYP_ECOLI	Cytoplasm.	4			4	4	0.9976	0.136	0.00013											0.9976	0.136
713	pmbA	Metalloprotease PmbA OS=Escherichia coli (strain K12) GN=pmbA PE=1 SV=1	PMBA_ECOLI	Cytoplasm.	4			4	4	0.9897	0.062	0.00026											0.9897	0.062
714	fhuA	Ferrichrome-iron receptor OS=Escherichia coli (strain K12) GN=fhuA PE=1 SV=2	FHUA_ECOLI	Cell outer membrane; Multi-pass membrane protein.		3	1	4	3					0.9177	0.095	0.00015		0.6408	0.015	8e-05			0.9177	0.095
715	glnP	Glutamine transport system permease protein GlnP OS=Escherichia coli (strain K12) GN=glnP PE=1 SV=1	GLNP_ECOLI	Cell inner membrane; Multi-pass membrane protein.	3		1	4	3	0.9974	0.242	0.00018						0.8835	0.301	0.00011			0.9974	0.301
716	serS	Serine--tRNA ligase OS=Escherichia coli (strain K12) GN=serS PE=1 SV=1	SYS_ECOLI	Cytoplasm {ECO:0000250}.	3		1	4	3	0.9949	0.13	0.00016						0.855	0.03	8e-05			0.9949	0.13
717	pfkA	ATP-dependent 6-phosphofructokinase isozyme 1 OS=Escherichia coli (strain K12) GN=pfkA PE=1 SV=1	PFKA_ECOLI	Cytoplasm {ECO:0000255|HAMAP-Rule:MF_00339, ECO:0000305|PubMed:17895580}.	3	1		4	3	0.9998	0.128	0.00014		0.6052	0.05	7e-05							0.9998	0.128
718	glcA	Glycolate permease GlcA OS=Escherichia coli (strain K12) GN=glcA PE=1 SV=1	GLCA_ECOLI	Cell inner membrane; Multi-pass membrane protein.		3	1	4	3					0.994	0.121	0.00018		0.9844	0.048	8e-05			0.994	0.121
719	glnE	Bifunctional glutamine synthetase adenylyltransferase/adenylyl-removing enzyme OS=Escherichia coli (strain K12) GN=glnE PE=1 SV=2	GLNE_ECOLI		1	3		4	3	0.5748	0.077	7e-05		0.7409	0.091	0.00011							0.7409	0.091
720	yoaE	UPF0053 inner membrane protein YoaE OS=Escherichia coli (strain K12) GN=yoaE PE=1 SV=1	YOAE_ECOLI	Cell inner membrane; Multi-pass membrane protein.	3	1		4	3	1	0.097	0.0002		0.9757	0.041	7e-05							1	0.097
721	glf	UDP-galactopyranose mutase OS=Escherichia coli (strain K12) GN=glf PE=1 SV=1 0	GLF_ECOLI		3		1	4	3	0.9996	0.161	0.00014						0.4284	0.101	0.00011			0.9996	0.161
722	cysM	Cysteine synthase B OS=Escherichia coli (strain K12) GN=cysM PE=1 SV=1	CYSM_ECOLI		3		1	4	3	0.9896	0.33	0.00014						0.3648	0.043	8e-05			0.9896	0.33
723	hdeB	Acid stress chaperone HdeB OS=Escherichia coli (strain K12) GN=hdeB PE=1 SV=1	HDEB_ECOLI	Periplasm {ECO:0000255|HAMAP-Rule:MF_00947, ECO:0000269|PubMed:17085547}.	1		3	4	3	0.9949	0.241	8e-05						1	0.481	0.00025			1	0.481
724	ybaV	Uncharacterized protein YbaV OS=Escherichia coli (strain K12) GN=ybaV PE=3 SV=1	YBAV_ECOLI		3	1		4	3	0.4374	0.073	0.00011		0.2606	0.382	7e-05							0.4374	0.382
725	slt	Soluble lytic murein transglycosylase OS=Escherichia coli (strain K12) GN=slt PE=1 SV=1 1	SLT_ECOLI	Periplasm. Note=Tightly associated with the murein sacculus.	3			3	3	1	0.082	0.00021											1	0.082
726	pckA	Phosphoenolpyruvate carboxykinase (ATP) OS=Escherichia coli (strain K12) GN=pckA PE=1 SV=2	PCKA_ECOLI	Cytoplasm.	3			3	3	0.9897	0.044	0.0002											0.9897	0.044
727	hslU	ATP-dependent protease ATPase subunit HslU OS=Escherichia coli (strain K12) GN=hslU PE=1 SV=1	HSLU_ECOLI	Cytoplasm.	3			3	3	1	0.138	0.00019											1	0.138
728	hns	DNA-binding protein H-NS OS=Escherichia coli (strain K12) GN=hns PE=1 SV=2 1	HNS_ECOLI	Cytoplasm, nucleoid {ECO:0000269|PubMed:21903814, ECO:0000269|PubMed:333393}. Note=Forms 2 compact clusters per chromosome, located at one-quarter and three-quarter positions on the cell's long axis: 2 H-NS-repressed genes were closely associated with H-NS clusters while a non-H-NS-repressed gene was not substantially associated with the H-NS cluster (PubMed:21903814). {ECO:0000269|PubMed:2190381…	3			3	3	1	0.146	0.00019											1	0.146
729	frr	Ribosome-recycling factor OS=Escherichia coli (strain K12) GN=frr PE=1 SV=1 0	RRF_ECOLI	Cytoplasm.	3			3	3	0.9999	0.173	0.00019											0.9999	0.173
730	clpP	ATP-dependent Clp protease proteolytic subunit OS=Escherichia coli (strain K12) GN=clpP PE=1 SV=1	CLPP_ECOLI	Cytoplasm.	3			3	3	0.998	0.101	0.00014											0.998	0.101
731	gltS	Sodium/glutamate symporter OS=Escherichia coli (strain K12) GN=gltS PE=1 SV=1	GLTS_ECOLI	Cell inner membrane {ECO:0000255|HAMAP-Rule:MF_02062, ECO:0000269|PubMed:15919996, ECO:0000269|PubMed:17269795, ECO:0000269|PubMed:17662058, ECO:0000269|PubMed:2537813}; Multi-pass membrane protein {ECO:0000255|HAMAP-Rule:MF_02062, ECO:0000269|PubMed:17269795, ECO:0000269|PubMed:17662058}.			3	3	3									1	0.062	0.00025			1	0.062
732	ribE	6,7-dimethyl-8-ribityllumazine synthase OS=Escherichia coli (strain K12) GN=ribE PE=1 SV=1	RISB_ECOLI		3			3	3	1	0.308	0.0002											1	0.308
733	mdoD	Glucans biosynthesis protein D OS=Escherichia coli (strain K12) GN=mdoD PE=1 SV=3	OPGD_ECOLI	Periplasm.	3			3	3	1	0.071	0.0002											1	0.071
734	purA	Adenylosuccinate synthetase OS=Escherichia coli (strain K12) GN=purA PE=1 SV=2	PURA_ECOLI	Cytoplasm.	3			3	3	0.9949	0.106	0.00021											0.9949	0.106
735	bcsC	Cellulose synthase operon protein C OS=Escherichia coli (strain K12) GN=bcsC PE=1 SV=3	BCSC_ECOLI		3			3	3	0.8544	0.067	0.00016											0.8544	0.067
736	kefF	Glutathione-regulated potassium-efflux system ancillary protein KefF OS=Escherichia coli (strain K12) GN=kefF PE=1 SV=1	KEFF_ECOLI	Cell inner membrane {ECO:0000255|HAMAP-Rule:MF_01414}; Peripheral membrane protein {ECO:0000255|HAMAP-Rule:MF_01414}; Cytoplasmic side {ECO:0000255|HAMAP-Rule:MF_01414}.	3			3	3	0.5602	0.182	0.00016											0.5602	0.182
737	ybfG	Putative uncharacterized protein YbfG OS=Escherichia coli (strain K12) GN=ybfG PE=5 SV=3	YBFG_ECOLI		3			3	3	0.4903	0.106	0.00016											0.4903	0.106
738	yejB	Inner membrane ABC transporter permease protein YejB OS=Escherichia coli (strain K12) GN=yejB PE=1 SV=1	YEJB_ECOLI	Cell inner membrane; Multi-pass membrane protein.	3			3	3	1	0.071	0.00015											1	0.071
739	fklB	FKBP-type 22 kDa peptidyl-prolyl cis-trans isomerase OS=Escherichia coli (strain K12) GN=fklB PE=1 SV=2	FKBB_ECOLI	Cytoplasm. Periplasm. Note=According to PubMed:7610040 it is periplasmic.	3			3	3	0.997	0.136	0.00018											0.997	0.136
740	alaS	Alanine--tRNA ligase OS=Escherichia coli (strain K12) GN=alaS PE=1 SV=2	SYA_ECOLI	Cytoplasm.	3			3	3	0.5286	0.061	0.0001											0.5286	0.061
741	hisS	Histidine--tRNA ligase OS=Escherichia coli (strain K12) GN=hisS PE=1 SV=2	SYH_ECOLI	Cytoplasm.	3			3	3	0.9878	0.094	0.00018											0.9878	0.094
742	hemA	Glutamyl-tRNA reductase OS=Escherichia coli (strain K12) GN=hemA PE=1 SV=1	HEM1_ECOLI		3			3	3	1	0.103	0.00018											1	0.103
743	fabI	Enoyl-[acyl-carrier-protein] reductase [NADH] FabI OS=Escherichia coli (strain K12) GN=fabI PE=1 SV=2	FABI_ECOLI		3			3	3	0.9989	0.13	0.00019											0.9989	0.13
744	gldA	Glycerol dehydrogenase OS=Escherichia coli (strain K12) GN=gldA PE=1 SV=1	GLDA_ECOLI		3			3	3	0.9998	0.112	0.00014											0.9998	0.112
745	yggU	UPF0235 protein YggU OS=Escherichia coli (strain K12) GN=yggU PE=3 SV=2	YGGU_ECOLI		3			3	3	0.7747	0.292	0.0001											0.7747	0.292
746	polA	DNA polymerase I OS=Escherichia coli (strain K12) GN=polA PE=1 SV=1	DPO1_ECOLI				3	3	3									0.9889	0.124	0.00025			0.9889	0.124
747	uhpB	Signal transduction histidine-protein kinase/phosphatase UhpB OS=Escherichia coli (strain K12) GN=uhpB PE=1 SV=3	UHPB_ECOLI	Cell inner membrane {ECO:0000269|PubMed:15919996}; Multi-pass membrane protein {ECO:0000255}.			3	3	3									0.9879	0.11	0.00024			0.9879	0.11
748	mdtA	Multidrug resistance protein MdtA OS=Escherichia coli (strain K12) GN=mdtA PE=2 SV=2	MDTA_ECOLI	Cell inner membrane {ECO:0000305}; Peripheral membrane protein {ECO:0000305}.	3			3	3	0.9961	0.055	0.00017											0.9961	0.055
749	glrR	Transcriptional regulatory protein GlrR OS=Escherichia coli (strain K12) GN=glrR PE=1 SV=1	GLRR_ECOLI	Cytoplasm {ECO:0000305}.	3			3	3	0.9977	0.113	0.00014											0.9977	0.113
750	rarD	Protein RarD OS=Escherichia coli (strain K12) GN=rarD PE=1 SV=2	RARD_ECOLI	Cell inner membrane; Multi-pass membrane protein.			3	3	3									0.7504	0.338	0.00017			0.7504	0.338
751	gyrA	DNA gyrase subunit A OS=Escherichia coli (strain K12) GN=gyrA PE=1 SV=1	GYRA_ECOLI	Cytoplasm {ECO:0000255|HAMAP-Rule:MF_01897}.			3	3	3									0.7122	0.091	0.00018			0.7122	0.091
752	uup	ABC transporter ATP-binding protein uup OS=Escherichia coli (strain K12) GN=uup PE=1 SV=2 0	UUP_ECOLI			3		3	3					0.4337	0.025	0.00012							0.4337	0.025
753	yeiI	Uncharacterized sugar kinase YeiI OS=Escherichia coli (strain K12) GN=yeiI PE=3 SV=2	YEII_ECOLI		3			3	3	0.2595	0.025	9e-05											0.2595	0.025
754	mfd	Transcription-repair-coupling factor OS=Escherichia coli (strain K12) GN=mfd PE=1 SV=2 0	MFD_ECOLI	Cytoplasm {ECO:0000255|HAMAP-Rule:MF_00969}.			3	3	3									0.9705	0.112	0.00019			0.9705	0.112
755	mtgA	Biosynthetic peptidoglycan transglycosylase OS=Escherichia coli (strain K12) GN=mtgA PE=1 SV=1	MTGA_ECOLI	Cell inner membrane {ECO:0000255|HAMAP-Rule:MF_00766, ECO:0000269|PubMed:8772200}; Single-pass membrane protein {ECO:0000255|HAMAP-Rule:MF_00766}. Note=Localizes to the cell division site. {ECO:0000269|PubMed:18165305}.	3			3	3	0.9983	0.083	0.00019											0.9983	0.083
756	kduI	4-deoxy-L-threo-5-hexosulose-uronate ketol-isomerase OS=Escherichia coli (strain K12) GN=kduI PE=1 SV=1	KDUI_ECOLI		3			3	3	0.9976	0.09	0.00019											0.9976	0.09
757	ypjA	Uncharacterized outer membrane protein YpjA OS=Escherichia coli (strain K12) GN=ypjA PE=3 SV=3	YPJA_ECOLI	Cell outer membrane {ECO:0000305}; Peripheral membrane protein {ECO:0000305}.			3	3	3									0.9814	0.092	0.00022			0.9814	0.092
758	dmsC	Anaerobic dimethyl sulfoxide reductase chain C OS=Escherichia coli (strain K12) GN=dmsC PE=1 SV=1	DMSC_ECOLI	Cell inner membrane; Multi-pass membrane protein.		3		3	3					0.999	0.164	0.00022							0.999	0.164
759	bfr	Bacterioferritin OS=Escherichia coli (strain K12) GN=bfr PE=1 SV=1 1	BFR_ECOLI		3			3	3	1	0.203	0.0002											1	0.203
760	cspC	Cold shock-like protein CspC OS=Escherichia coli (strain K12) GN=cspC PE=1 SV=2	CSPC_ECOLI	Cytoplasm {ECO:0000250}.	3			3	3	1	0.42	0.0002											1	0.42
761	accD	Acetyl-coenzyme A carboxylase carboxyl transferase subunit beta OS=Escherichia coli (strain K12) GN=accD PE=1 SV=1	ACCD_ECOLI	Cytoplasm.	3			3	3	1	0.105	0.0002											1	0.105
762	glnA	Glutamine synthetase OS=Escherichia coli (strain K12) GN=glnA PE=1 SV=2	GLN1B_ECOLI	Cytoplasm {ECO:0000250|UniProtKB:P9WN39}.	3			3	3	1	0.113	0.0002											1	0.113
763	mdtG	Multidrug resistance protein MdtG OS=Escherichia coli (strain K12) GN=mdtG PE=3 SV=1	MDTG_ECOLI	Cell inner membrane {ECO:0000305}; Multi-pass membrane protein {ECO:0000305}.			3	3	3									0.9956	0.145	0.0002			0.9956	0.145
764	yfeY	Uncharacterized protein YfeY OS=Escherichia coli (strain K12) GN=yfeY PE=1 SV=1	YFEY_ECOLI		3			3	3	0.9998	0.288	0.00016											0.9998	0.288
765	pdxH	Pyridoxine/pyridoxamine 5'-phosphate oxidase OS=Escherichia coli (strain K12) GN=pdxH PE=1 SV=2	PDXH_ECOLI		3			3	3	1	0.128	0.0002											1	0.128
766	yfiF	Uncharacterized tRNA/rRNA methyltransferase YfiF OS=Escherichia coli (strain K12) GN=yfiF PE=3 SV=1	YFIF_ECOLI		3			3	3	1	0.128	0.0002											1	0.128
767	sanA	Protein SanA OS=Escherichia coli (strain K12) GN=sanA PE=4 SV=1	SANA_ECOLI	Cell inner membrane; Single-pass membrane protein.	3			3	3	1	0.222	0.0002											1	0.222
768	gntR	HTH-type transcriptional regulator GntR OS=Escherichia coli (strain K12) GN=gntR PE=1 SV=1	GNTR_ECOLI			3		3	3					0.3925	0.079	8e-05							0.3925	0.079
769	clpA	ATP-dependent Clp protease ATP-binding subunit ClpA OS=Escherichia coli (strain K12) GN=clpA PE=1 SV=1	CLPA_ECOLI		3			3	3	0.9998	0.231	0.00017											0.9998	0.231
770	phoH	Protein PhoH OS=Escherichia coli (strain K12) GN=phoH PE=1 SV=1	PHOH_ECOLI	Cytoplasm.	3			3	3	0.2803	0.059	6e-05											0.2803	0.059
771	pheT	Phenylalanine--tRNA ligase beta subunit OS=Escherichia coli (strain K12) GN=pheT PE=1 SV=2	SYFB_ECOLI	Cytoplasm.	3			3	3	0.9207	0.043	0.00014											0.9207	0.043
772	narQ	Nitrate/nitrite sensor protein NarQ OS=Escherichia coli (strain K12) GN=narQ PE=3 SV=1	NARQ_ECOLI	Cell inner membrane {ECO:0000269|PubMed:15919996}; Multi-pass membrane protein {ECO:0000269|PubMed:15919996}.	3			3	3	1	0.087	0.0002											1	0.087
773	yddB	Uncharacterized protein YddB OS=Escherichia coli (strain K12) GN=yddB PE=4 SV=2	YDDB_ECOLI			3		3	3					0.8438	0.066	0.00018							0.8438	0.066
774	yeeZ	Protein YeeZ OS=Escherichia coli (strain K12) GN=yeeZ PE=1 SV=1	YEEZ_ECOLI		3			3	3	0.9997	0.245	0.0002											0.9997	0.245
775	fdnI	Formate dehydrogenase, nitrate-inducible, cytochrome b556(Fdn) subunit OS=Escherichia coli (strain K12) GN=fdnI PE=1 SV=1	FDNI_ECOLI	Cell inner membrane {ECO:0000269|PubMed:11884747}; Multi-pass membrane protein {ECO:0000269|PubMed:11884747}.	3			3	3	0.9949	0.083	0.0002											0.9949	0.083
776	mliC	Membrane-bound lysozyme inhibitor of C-type lysozyme OS=Escherichia coli (strain K12) GN=mliC PE=1 SV=2	MLIC_ECOLI	Cell outer membrane {ECO:0000269|PubMed:18369469}; Lipid-anchor {ECO:0000255|PROSITE-ProRule:PRU00303, ECO:0000269|PubMed:18369469}. Note=Anchored to the periplasmic side. {ECO:0000269|PubMed:18369469}.		3		3	3					0.9987	0.257	0.00021							0.9987	0.257
777	mlaE	Probable phospholipid ABC transporter permease protein MlaE OS=Escherichia coli (strain K12) GN=mlaE PE=1 SV=1	MLAE_ECOLI	Cell inner membrane {ECO:0000269|PubMed:19383799}; Multi-pass membrane protein {ECO:0000255, ECO:0000269|PubMed:19383799}.		3		3	3					0.9977	0.046	0.0002							0.9977	0.046
778	betT	High-affinity choline transport protein OS=Escherichia coli (strain K12) GN=betT PE=2 SV=1	BETT_ECOLI	Cell inner membrane {ECO:0000269|PubMed:15919996}; Multi-pass membrane protein {ECO:0000269|PubMed:15919996}.		3		3	3					0.9973	0.037	0.0002							0.9973	0.037
779	sieB	Superinfection exclusion protein B OS=Escherichia coli (strain K12) GN=sieB PE=4 SV=2	SIEB_ECOLI	Cell inner membrane {ECO:0000269|PubMed:15919996}; Multi-pass membrane protein {ECO:0000269|PubMed:15919996}.			3	3	3									1	0.179	0.00025			1	0.179
780	bcsB	Cyclic di-GMP-binding protein OS=Escherichia coli (strain K12) GN=bcsB PE=1 SV=2	BCSB_ECOLI	Cell inner membrane; Single-pass type I membrane protein.	3			3	3	0.9973	0.039	0.00018											0.9973	0.039
781	kduD	2-dehydro-3-deoxy-D-gluconate 5-dehydrogenase OS=Escherichia coli (strain K12) GN=kduD PE=1 SV=2	KDUD_ECOLI		3			3	3	0.9984	0.075	0.00013											0.9984	0.075
782	ushA	Protein UshA OS=Escherichia coli (strain K12) GN=ushA PE=1 SV=2	USHA_ECOLI	Periplasm. Note=Exported from the cell, except a small proportion that is internally localized.	3			3	3	0.9976	0.127	0.00013											0.9976	0.127
783	dsdA	D-serine dehydratase OS=Escherichia coli (strain K12) GN=dsdA PE=1 SV=3	SDHD_ECOLI		3			3	3	0.9976	0.088	0.00013											0.9976	0.088
784	ydbA	Putative uncharacterized protein YdbA OS=Escherichia coli (strain K12) GN=ydbA PE=5 SV=2	YDBA_ECOLI				3	3	3									0.9943	0.076	0.00024			0.9943	0.076
785	xdhA	Putative xanthine dehydrogenase molybdenum-binding subunit XdhA OS=Escherichia coli (strain K12) GN=xdhA PE=2 SV=1	XDHA_ECOLI				3	3	3									0.7856	0.052	0.00014			0.7856	0.052
a Colors denote protein localization: Green, IM protein; Red, OM protein; Yellow, Cytosolic protein; Purple, Periplasmic protein; without color, no localization data
