# Supplementary material for: Proteomic analysis of Escherichia coli detergent-resistant membranes (DRM)
Source: PLoS One. 2019 Oct 11;14(10):e0223794. doi: 10.1371/journal.pone.0223794 (PMC6788730; doi:10.1371/journal.pone.0223794)
Supplement: S4 Table — (XLSX) [file pone.0223794.s005.xlsx]

## Sheet: S4 Table
S4 Table: Additional DRM enriched proteins and putative lipid raft-resident
Protein	Name	Uniprot entry name	GO-Biological process	Diff a	Ratio b
NapH	Ferredoxin-type protein	NAPH_ECOLI	Oxidation-reduction process (Electron transport, Transport)	9	10
DcuS	Sensor histidine kinase	DCUS_ECOLI	Phosphorelay signal transduction system (Two-component regulatory system)	7	8
YeaY	Uncharacterized lipoprotein	YEAY_ECOLI	N/D	6	4
CybB	Cytochrome b561	C561_ECOLI	respiratory electron transport chain (Electron transport, Transport)	6	4
MotB	Motility protein B	MOTB_ECOLI	Chemotaxis ( Flagellar rotation)	6	4
FtsB	Cell division protein	FTSB_ECOLI	FtsZ-dependent cytokinesis (Cell division)	6	3
GlpG	Rhomboid protease GlpG	GLPG_ECOLI	Proteolysis	6	3
OsmE	Osmotically-inducible putative lipoprotein	OSME_ECOLI	Response to osmotic stress	8	2.6
YedE	UPF0394 inner membrane protein	YEDE_ECOLI	N/D	7	2.4
FrdC	Fumarate reductase subunit C	FRDC_ECOLI	Anaerobic respiration, bacterial-type flagellum-dependent cell motility	7	2.16
SecF	Protein translocase subunit	SECF_ECOLI	Protein transport by the Sec complex (Protein transport, Translocation, Transport)	7	2
DauA	C4-dicarboxylic acid transporter	DAUA_ECOLI	Metabolites transport (Transport)	7	2
YidE	Putative transport protein	YIDE_ECOLI	Potassium ion transport (Transport)	6	1.85
CysA	Sulfate/thiosulfate import ATP-binding protein	CYSA_ECOLI	Sulfate transport (Transport)	8	1.8
AmpE	Protein AmpE	AMPE_ECOLI	Response to antibiotic	7	1.77
NhaB	Na(+)/H(+) antiporter	NHAB_ECOLI	Proton transmembrane transport (Antiport, Transport)	8	1.72
DcuA	Anaerobic C4-dicarboxylate transporter	DCUA_ECOLI	C4-dicarboxylate transport (Transport)	9	1.64
a average difference between spectra counts in DRM and in IM samples
b average ratio between spectra counts in DRM and in IM samples
